# Supplementary material for: Supplementary data analyses for the associations of child maltreatment and diabetes in adulthood and the mediating effect of personality functioning
Source: Data Brief. 2023 Jul 22;49:109441. doi: 10.1016/j.dib.2023.109441 (PMC10415691; doi:10.1016/j.dib.2023.109441)
Supplement: Supplementary file 1 [file mmc1.zip]

Archive with 4 entries (4 files):
- CTQ OPD Diabetes Data.xlsx
- CTQ.pdf
- OPD-SQS.pdf
- PHQ-4.pdf
