# Supplementary material for: Supplementary data analyses for the associations of child maltreatment and diabetes in adulthood and the mediating effect of personality functioning
Source: Data Brief. 2023 Jul 22;49:109441. doi: 10.1016/j.dib.2023.109441 (PMC10415691; doi:10.1016/j.dib.2023.109441)
Supplement: Supplementary file 1 [file mmc1.zip › CTQ OPD Diabetes Data.xlsx]

## Sheet: CTQ OPD diabetes Data
ID	age	age_groups	sex	partnership_status	years_of_education	income	PHQ4_01	PHQ4_02	PHQ4_03	PHQ4_04	PHQ2	GAD2	GAD2_dich	PHQ2_dich	OPD_01_SW_0_4	OPD_02_SW_0_4	OPD_03_BM_0_4	OPD_04_KG_0_4	OPD_05_SW_0_4	OPD_06_KG_0_4	OPD_07_BM_0_4	OPD_08_SW_0_4	OPD_09_BM_0_4	OPD_10_KG_0_4	OPD_11_KG_0_4	OPD_12_BM_0_4	REP25_CTQ_01_PN	REP25_CTQ_02_PN	CTQ_03_EA	REP25_CTQ_04_PN	REP25_CTQ_05_EN	REP25_CTQ_06_PN	REP25_CTQ_07_EN	CTQ_08_EA	CTQ_09_PA	REP25_CTQ_10_BAG	CTQ_11_PA	CTQ_12_PA	REP25_CTQ_13_EN	CTQ_14_EA	CTQ_15_PA	REP25_CTQ_16_BAG	CTQ_17_PA	CTQ_18_EA	REP25_CTQ_19_EN	CTQ_20_SA	CTQ_21_SA	REP25_CTQ_22_BAG	CTQ_23_SA
2196	50	4	2	4	2	1	0		1	0		1	0		2	3	2	1	2	1	4	1	2	1	0	2	1	1	1	1	2	1	3	-1	-1	3	1	1	5	1	1	4	1	1	2	1	1	3	1
1957	72	6	2	1	1	2	0	0	0	0	0	0	0	0	0	0	1	0	0	1	0	0	1	0	0	2	4	3	1	1	2	4	2	1	-1	2	1	1	2	1	1	3	1	1	2	1	1	3	1
2944	73	6	2	5	1	2	1	0	1	0	1	1	0	0	0	0	1	2	1	2	4	0	4	2	1	2			5					1	-1		5	3		5	4		1	4		5	5		5
2649	70	6	1	4	1	3	1	1	0	0	2	0	0	0	1	1	1	1	1	2	2	1	2	2	2	2			2					1	-1		3	3		1	1		1	1		1	1		1
315	15	1	2	3	4	3	0	0	1	0	0	1	0	0	0	1	0	0		0	0	0	1	0	1	1	5	1	1	1	1	1	1	1	-1	5	1	1	5	1	1	5	1	1	3	1	1	5	1
916	72	6	2	4	1	2	0	0	0	0	0	0	0	0	0	0	1	0	0	0	0	0	1	0	1	1	3	2	1	-1	1	1	1	1	-1	1	1	1	2	2	1	3	1	1	1	1	1	4	1
158	26	2	2	3	3	2	1	0	1	1	1	2	0	0	1	1	4	0	2	2	2	2	4	0	1	4	-1		-1	-1		-1		-1	-1	-1	-1	-1		-1	-1	-1	-1	-1		1	1	5	1
686	52	4	2	4	1	2	0	0	0	0	0	0	0	0	0	0	0	2	2	0	2	0	4	0	4	4	-1		-1	-1		-1		-1	-1	-1	-1	-1		-1	-1	-1	-1	-1		1	1	1	1
2344	78	7	1	1	1	3	0	0	0	0	0	0	0	0	0	0	3	1	1	0	2	0	0	1	1	2	-1		-1	-1		-1		-1	-1	-1	-1	-1		-1	-1	-1	-1	-1		1	1	4	1
2328	25	2	2	3	2	2	0	0	0	0	0	0	0	0	0	0	0	1	1	0	3	0		0	1	3	-1		-1	-1		-1		-1	-1	-1	-1	-1		-1	-1	-1	-1	-1		1	1	5	1
2640	50	4	2	1	3	3	1	1	1	1	2	2	0	0	0	1	1	1	2	2	2	2	0	2	3	1			1					1	-1		1	1		1	1		1	1		1	1		1
4189	36	3	2	1	2		0	0	1	1	0	2	0	0	1	1	0	0	1	1	2	0	1	2	2	2			1					1	-1		1	1		1	1		1	1		1	1		1
522	61	5	2	1	1		0	0	0	0	0	0	0	0	0	0	0	0	0	0	0	0	2	1	0	2	1	1	1	1	1	1	1	1	-1	-1	-1	-1		-1	-1	-1	-1	-1		-1	-1	-1	-1
944	67	6	1	1	2	1	1	1	0	1	2	1	0	0	1	1	3	2	2	2	2	2	2	1	1	1	-1		-1	-1		-1		-1	-1	-1	-1	-1		-1	-1	-1	-1	-1		-1	-1	-1	-1
1006	61	5	2	5	1	2	0	0	0	0	0	0	0	0	0	0	0	0	0	0	0	0	0	0	0	0	-1		-1	-1		-1		-1	-1	-1	-1	-1		-1	-1	-1	-1	-1		-1	-1	-1	-1
1077	62	5	2	5	2		1	0	0	0	1	0	0	0	0	0	0	0	0	0							-1		-1	-1		-1		-1	-1	-1	-1	-1		-1	-1	-1	-1	-1		-1	-1	-1	-1
1354	62	5	2	1	2	3	2	3	3	1	5	4	1	1	3	4	1	1	1	3	4	3	3	0	3	3	-1		-1	-1		-1		-1	-1	-1	-1	-1		-1	-1	-1	-1	-1		-1	-1	-1	-1
1773	45	4	1	1	1	3	0	0	0	0	0	0	0	0													-1		-1	-1		-1		-1	-1	-1	-1	-1		-1	-1	-1	-1	-1		-1	-1	-1	-1
2269	47	4	2	4	2	1	0	0	0	0	0	0	0	0	0	0	0	0	0	0	1	0	1	1	1	3	-1		-1	-1		-1		-1	-1	-1	-1	-1		-1	-1	-1	-1	-1		-1	-1	-1	-1
2642	41	3	2	4	3		0	0	0	0	0	0	0	0	0	0	0	0	1	0	0	0	2	0	2	1			-1					-1	-1		-1	-1		-1	-1		-1	-1		-1	-1		-1
2650	21	1	1	3	4	1	1	1	0	0	2	0	0	0	1	0	0	1	0	0	0	1	1	0	0	1			-1					-1	-1		-1	-1		-1	-1		-1	-1		-1	-1		-1
2809	43	3	2	4	2	2	0	0	0	0	0	0	0	0	0	0	1	0	0	1	0	0	0	1	2	1			-1					-1	-1		-1	-1		-1	-1		-1	-1		-1	-1		-1
4051	53	4	2	2	1	1	2	2	2	2	4	4	1	1	2	1	3	1	1	2	0	1	3	1	3	2			-1					-1	-1		-1	-1		-1	-1		-1	-1		-1	-1		-1
4118	32	2	2	4	2	2	0	0	0	0	0	0	0	0	0	0	4	0	0	0	0	0	0	0	0	4			-1					-1	-1		-1	-1		-1	-1		-1	-1		-1	-1		-1
4138	59	5	2	1	1	3	0	0	0	0	0	0	0	0	0	0	2	1	0	2	2	0	0	2	1	3			-1					-1	-1		-1	-1		-1	-1		-1	-1		-1	-1		-1
4962	60	5	2	1	2	2	0	1	0	0	1	0	0	0	0	0	0	0	0	0	0	0	1	0	0	2			-1					-1	-1		-1	-1		-1	-1		-1	-1		-1	-1		-1
1660	55	5	1	1	2	3	1	2	2	2	3	4	1	1	2	2	1	1	2	2	1	1	2	2	2	1	3	4	2	3	3	2	4	1	1	-1	1	2	3	2	2	1	-1	2	4	3	2	2	3
260	57	5	2	5	1	3	2	2	3	3	4	6	1	1	2	1	2	4	4	3	3	3	3	1	4	4	2	5	4	4	4	1	5	5	1	5	4	4	5	4	5	2	1	3	4	2	1	1	5
2203	43	3	2	5	2	2	1	2	1	0	3	1	0	1	1	1	4	2	0	0	4	0	4	1	3	4	1	2	3	2	4	1	3	3	1	2	4	3	3	3	3	2	3	3	4	3	3	1	3
1797	49	4	1	4	2	2	1	0	1	0	1	1	0	0	0	0	4	3	0	3	2	0	4	2	2	4	1	3	3	2	3	2	3	2	1	2	3	3	3	3	3	1	2	3	3	3	3	1	3
1723	57	5	1	3	2	2	1	1	1	1	2	2	0	0	2	1	1	3	2	2	1	1	2	2	2	2	1	4	-1	4	5	4	3	4	1	1	5	5	4	4	5	1	3	4	4	3	3	2	3
1115	36	3	2	2	1	1	0	0	0	2	0	2	0	0	1	1	4	1	1	3	2	0	3	0	2	2	1	4	5	1	5	1	4	4	1	1	1	1	5	5	2	1	1	4	5	3	3	1	3
761	50	4	2	3	1	1	2	2	2	2	4	4	1	1	3	2	0	0	3	4	3	3	4	2	3	4	1	2	1	5	5	1	2	1	1	1	1	4	5	4	1	1	1	1	5	5	3	1	5
751	45	4	2	3	2	1	0	0	0	1	0	1	0	0	0	0	3	2	1	3	4	1	3	1	2	4	1	4	3	1	5	1	3	5	1	1	1	3	5	3	3	1	1	3	5	5	1	1	5
408	26	2	2	1	1	2	2	2	3	2	4	5	1	1	2	2	2	2	2	2	2	2	2	2	2	2	1	4	2	1	4	1	3	3	1	1	1	1	2	1	1	4	1	3	4	1	1	2	1
462	57	5	2	1	2	3	1	1	2	1	2	3	1	0	0	0	2	2	2	3	3	3	3	0	3	3	3	4	2	3	3	1	2	2	1	4	1	2	4	3	1	3	1	1	3	3	2	4	1
1536	67	6	2	1	1	2	2	0	1	1	2	2	0	0	1	0	0	2	1	1	3	2	1	0	1	1	1	5	1	1	5	1	5	1	1	5	1	2	2	2	1	2	1	1	5	1	2	4	2
1783	48	4	2	1	2	3	2	0	1	0	2	1	0	0	0	0	1	2	0	1	0	0	0	0	0	0	2	2	3	1	3	3	4	4	1	1	2	1	4	3	2	1	1	1	3	2	1	1	2
936	49	4	2	1	2	2	0	0	0	0	0	0	0	0	0	0	0	0	0	0	0	0	0	0	0	0	1	5	1	2	4	2	5	1	1	1	1	2	4	1	1	1	1	1	5	1	1	2	2
934	54	4	2	-1	1	3	0	0	0	0	0	0	0	0	0	0	0	0	0	0	1	0	0	0	1	1	1	5	2	2	4	2	4	2	1	1	1	1	5	2	1	1	1	1	5	1	1	1	2
421	46	4	1	1	1	3	0	0	0	0	0	0	0	0	0	0	0	1	0	1	1	0	0	0	0	3	1	3	1	3	4	2	4	1	1	4	1	1	4	1	1	3	1	1	3	3	1	3	1
2506	71	6	1	1	2	2	2	1	1	1	3	2	0	1	0	0	0	2	0	2	3	2	2	1	0	2	1	3	4	2	4	2	3	3	1	3	2	2	3	2	2	3	2	4	3	3	3	3	1
1178	58	5	1	3	1	2	2	0	1	0	2	1	0	0	0	1	3	0	0	4	2	0	2	1	3	3	2	2	3	4	4	1	4	1	1	1	2	2	1	4	1	2	1	2	2	4	1	1	2
2304	70	6	2	5	2	1	0	0	0	0	0	0	0	0	3	3	3	1	3	1	3	3	3	4	4	3	2	2	4	2	4	2	4	2	1	4	1	1	4	2	4	2	1	4	4	2	1	2	2
1776	24	1	2	4	1	3	1	1	2	1	2	3	1	0	0	0	1	1	0	0	1	1	0	0	1	1	2	4	2	1	5	2	4	2	1	2	2	2	5	2	2	3	2	2	3	3	2	2	1
1760	49	4	2	1	1	3	1	1	1	1	2	2	0	0	1	1	0	0	0	1	2	1	1	2	2	2	2	5	1	2	4	2	4	1	1	2	2	2	4	1	1	2	2	2	4	1	2	3	2
1281	52	4	2	4	2	3	1	0	0	1	1	1	0	0	0	0	1	0	0	0	1	0	1	0	0	1	2	3	1	1	3	1	3	1	1	3	1	1	3	2	1	3	1	2	3	2	2	4	2
748	79	7	2	4	2		1	0	0	0	1	0	0	0	0	0	3	0	0	1	1	0	4	0	3	2	3	1	1	1	5	1	2	1	1	4	4	2	2	1	4	1	1	1	2	3	1	2	1
852	66	6	1	3	1	2	0	0	0	0	0	0	0	0	1	0	1	1	1	1	2	1	2	1	1	2	2	3	2	2	4	1	3	1	1	2	3	3	2	2	2	3	2	2	3	2	1	2	2
1495	68	6	2	1	1	2	0	0	0	0	0	0	0	0	0	0	1	0	0	0	0	1	0	0	0	2	1	5	2	3	2	4	4	2	1	1	1	2	4	1	1	1	3	4	4	2	1	4	3
125	28	2	2	3	2	3			1	1		2	0		0	0	0	0	0	0	1	1	0	0	0	0	1	2	1	1	2	1	2	1	1	2	3	2	3	1	1	2	2	3	4	1	3	2	1
1966	54	4	2	4	3		1	1	1	2	2	3	1	0	0	1	2	2	3	3	0	3	3	1	3	1	1	2	3	1	4	1	4	4	1	1	1	1	4	2	1	1	1	1	5	3	2	1	1
1765	59	5	2	1	2	3	1	0	0	1	1	1	0	0	0	0	0	0	0	0	2	2	2	2	2	2	1	5	2	2	4	2	4	1	1	2	2	2	4	1	2	2	2	1	4	2	2	3	2
959	60	5	2	4	1		0	0	0	0	0	0	0	0	0	1	2	0	0	2	1	0	4	2	0	4	1	5	2	1	5	3	4	1	1	4	3	3	2	1	3	2	1	1	4	3	1	3	-1
2055	83	7	2	5	1	2	2	1	1	1	3	2	0	1	2	2	4	3	2	3	3	0	4	3	3	3	4	3	3	1	3	3	4	4	1	2	3	3	4	3	2	2	4	3	4	3	2	1	-1
1766	44	3	2	3	1	2	1	2	2	1	3	3	1	1	1	1	1	1	1	1	1	1	0	0	1	1	2	4	2	1	5	2	4	1	1	2	2	2	5	1	2	2	1	1	4	3	2	2	3
684	27	2	2	3	2	1	1	1	1	1	2	2	0	0	0	0	0	0	2	2	0	3	4	3	2	2	3	3	4	1	5	1	4	5	1	1	2	1	5	5	3	1	1	3	5	3	3	1	2
458	63	5	2	3	2	2	1	0	0	0	1	0	0	0	0	0	1	0	0	1	1	1	3	1	2	1	1	2	1	1	2	2	2	1	1	2	1	1	4	3	1	1	1	2	4	3	2	1	1
996	54	4	2	3	1	2	0	0	0	0	0	0	0	0	0	0	1	2	0	2	1	1	2	1	3	2	1	5	1	2	4	3	4	3	1	1	1	1	5	2	3	3	2	3	4	1	1	3	1
100	51	4	1	3	2	3	1	0	0	1	1	1	0	0	0	2	1	0	0	2	3	2	3	0	1	1	1	1	2	1	3	1	2	1	1	4	1	1	4	2	1	3	1	3	3	1	1	4	1
1918	31	2	2	3	1	2	0	0	1	0	0	1	0	0	0	1	1	2	1	2	2	1	2	0	1	1	1	2	1	2	3	1	3	1	1	3	1	1	3	2	1	3	1	1	3	1	1	3	1
843	58	5	2	3	2	2	0	1	1	0	1	1	0	0	2	0	1	0	1	2	2	0	0	1	0	2	1	5	1	1	5	1	5	1	1	1	1	1	3	1	1	3	1	1	4	1	2	1	1
1100	59	5	2	1	2	2	1	0	1	0	1	1	0	0	0	0	4	1	0	1	2	0	0	0	0	3	1	1	2	1	5	1	4	2	1	1	4	1	2	1	1	4	2	1	4	1	2	4	1
1063	60	5	1	1	2	3	0	0	0	0	0	0	0	0	0	0	2	1	0	2	2	1	1	0	0	3	1	2	2	1	3	1	3	2	1	3	1	1	3	2	1	3	1	2	3	1	1	3	2
1549	35	3	1	1	1	2	1	0	0	0	1	0	0	0	0	0	1	0	1	0	1	2	0	0	1	1	1	2	1	1	5	1	2	1	1	5	2	1	2	1	1	4	1	1	5	1	1	3	1
2155	51	4	1	1	2	3	0	0	0	0	0	0	0	0	0	0	1	2	0	0	2	1	1	0	0	1	1	3	1	1	5	1	2	3	1	4	1	1	2	1	1	4	2	2	4	2	1	4	1
1019	66	6	1	1	3	2	1	1	1	0	2	1	0	0	0	0	1	1	0	1	2	1	1	1	3	1	1	2	3	1	2	1	4	2	1	4	1	1	4	1	1	2	1	1	3	2	1	3	1
1368	69	6	2	1	2	2	2	1	1	1	3	2	0	1	3	2	2	1	2	2	3	2	2	1	2	3	2	2	2	1	5	2	3	2	1	1	1	1	3	2	2	2	1	1	3	2	1	3	1
1548	41	3	1	1	2	3	0	0	1	0	0	1	0	0	1	1	2	3	1	1	1	1	3	4	4	3	1	5	3	1	5	2	5	1	1	1	1	1	5	2	1	1	1	1	5	3	1	1	1
2209	75	7	2	4	1	1	1	1	1	1	2	2	0	0	1	1	0	0	0	0	0	1	1	1	1	2	1	2	1	1	5	1	2	1	1	1	1	1	4	2	1	4	1	1	5	1	1	3	3
109	68	6	2	1	2	3	0	1	0	1	1	1	0	0	2	1	2	1	0	1	1	0	2	3	2	2	1	5	2	1	5	1	5	1	1	2	1	1	5	2	1	2	1	1	5	3	1	4	1
2090	76	7	1	1	1	2	0	1	1	0	1	1	0	0	1	1	1	1	1	1	0	2	3	1	1	3	5	1	4	1	2	1	5	-1	1	1	1	1	5	1	1	4	1	1	1	1	1	4	2
986	17	1	2	3	2		2	1	1	2	3	3	1	1	3	3	2	3	4	3	2	4	4	3	4	4	1	2	4	1	1	1	3	4	1	1	4	3	4	4	1	1	1	5	4	1	1	1	1
845	68	6	2	5	2	2	0	1	1	0	1	1	0	0	1	1	0	2	1	0	1	0	0	0	2	0	4	3	2	3	2	3	4	3	1	2	3	4	3	3	1	3	1	2	3	1	1	3	2
1306	67	6	2	4	2	2	0	0	1	0	0	1	0	0	0	3	4	0	0	3	4	4	4	4	4	4	5	1	5	1	5	1	5	5	1	1	1	5	5	5	5	1	1	5	5	2	1	1	1
1534	39	3	1	4	1	2	0	0	1	0	0	1	0	0	1	0	1	2	3	1	3	4	2	3	2	2	4	1	1	2	3	2	4	3	1	2	3	2	4	1	3	3	2	2	2	2	1	5	2
1282	54	4	2	1	2	3	1	1	1	1	2	2	0	0	1	0	2	0	3	3	2	0	3	0	0	1	3	4	4	1	4	3	5	4	1	2	4	3	3	3	3	1	1	3	4	2	1	2	1
2219	36	3	2	3	2	2	0	0	0	0	0	0	0	0	0	0	4	0	0	2	4	0	0	1	1	3	1	3	4	3	4	2	4	4	1	2	4	4	4	4	4	1	3	4	5	1	1	2	3
191	75	7	2	1	1	1	1	1	1	0	2	1	0	0	0	0	0	0	0	0							3	2	4	1	5	1	2	1	1	3	1	1	2	3	1	3	1	4	4	2	1	4	1
1535	53	4	1	2	2	3	1	0	1	0	1	1	0	0	1	0	1	1	1	1	1	1	1	1	0	2	2	3	2	1	4	2	3	1	1	3	3	3	2	3	3	2	1	1	4	2	1	3	1
734	41	3	2	1	2	3	1	0	2	1	1	3	1	0	0	0	2	1	0	1	1	0	1	1	0	0	1	2	1	4	4	3	1	1	1	3	3	3	4	4	1	3	1	3	4	1	1	3	1
701	57	5	1	4	1		0	0	0	0	0	0	0	0	2	1	1	2	1	2	0	1	2	1	1	1	2	4	2	2	5	1	5	1	1	1	2	1	4	2	1	1	2	3	3	1	1	1	1
562	78	7	2	5	1	2	0	0	1	0	0	1	0	0	0	0	0	0	0	0	0	0	1	0	0	3	1	5	1	1	5	1	5	1	1	1	1	1	5	1	1	1	1	1	5	1	1	1	1
2420	72	6	2	4	1	1	0	0	0	0	0	0	0	0	0	0	0	0	0	0	2	2	2	0	0	0	4	2	1	1	2	3	4	1	1	1	1	1	5	1	1	2	1	1	4	1	1	2	1
1620	77	7	1	1	1	2	0	0	0	0	0	0	0	0	0	0	0	0	0	3	2	0	2	0	0	2	3	2	1	1	4	2	4	2	1	4	1	3	3	2	2	1	1	1	2	1	1	2	1
91	75	7	1	5	1	3	0	0	0	0	0	0	0	0	0	0	0	2	0	1	1	0	0	2	0	2	4	3	2	1	3	4	3	1	1	3	1	1	3	2	1	3	1	1	3	1	1	3	1
2011	51	4	2	4	1	1	1	0	0	0	1	0	0	0	0	2	0	0	0	0	2	0	1	0	0	3	3	4	1	1	5	1	2	1	1	1	1	1	5	1	1	3	1	1	5	1	1	1	1
523	70	6	1	1	1		3	3	3	3	6	6	1	1	2	2	4	4	4	4	2	2	2	2	2		3	5	1	1	5	1	5	2	1	1	1	1	5	1	1	1	1	1	5	1	1	-1	1
1688	30	2	2	3	2	3	3	2	2	3	5	5	1	1	2	3	1	0	2	2	0	3	2	0	3	3	1	3	1	1	3	1	3	2	1	4	1	1	4	2	1	3	1	2	3	1	1	3	1
1856	45	4	2	4	2	2	2	2	2	2	4	4	1	1	4	3	3	1	2		1	3	3		1	2	1	5	1	1	5	1	5	1	1	1	1	1	5	1	1	1	1	1	5	1	1	1	1
2207	33	2	2	3	2	1	2	2	2	2	4	4	1	1	1	1	1	1	1	1	2	2	2	2	3	3	1	3	2	2	4	1	3	3	1	2	2	1	3	3	1	4	1	2	4	1	1	3	1
1930	65	6	2	5	1	2	2	2	1	2	4	3	1	1	0	0	2	1	2	2	3	0	3	4	2	3	1	3	2	1	3	1	3	1	1	3	1	1	3	1	1	3	1	1	3	1	1	3	1
1665	50	4	1	3	1	2	1	2	2	1	3	3	1	1	0	0	0	0	0	0	0	0	0	0	3	2	1	5	1	1	5	1	5	1	1	1	1	1	5	1	1	1	1	1	5	1	1	1	1
1764	32	2	2	1	1	3	1	2	2	1	3	3	1	1	0	0	0	0	0	0	2	2	2	1	1	1	1	5	2	1	4	2	4	2	1	1	2	2	5	1	2	2	1	1	4	1	1	4	1
844	85	7	2	5	2	2	2	1	1	2	3	3	1	1	2	0	1	0	2	1	2	0	1	0	0	3	4	3	1	1	5	1	2	1	1	1	3	1	4	1	3	1	1	1	3	1	1	3	1
1656	44	3	2	4	2	1	1	1	2	2	2	4	1	0	1	2	2	2	2	2	2	2	2	1	1	2	1	5	1	2	5	1	5	1	1	2	2	1	5	2	2	1	1	2	4	1	1	1	1
96	69	6	2	1	1	2	2	2	1	1	4	2	0	1	1	2	2	2	1	2	1	2	2	0	3	2	3	3	2	1	3	1	3	2	1	3	1	1	3	2	1	3	1	1	3	1	1	3	1
1973	89	7	2	5	2	3	1	1	1	1	2	2	0	0	1	1	3	3	2	3	2	3	4	2	3	3	4	4	1	1	4	4		1	1	3	1	2	5	3	1	2	1	3	2	1	1	4	1
1922	32	2	1	3	2	2	1	1	3	1	2	4	1	0	0	0	2	2	1	0	2	0	4	3	0	3	1	1	1	1	2	1	5	4	1	3	1	1	4	2	1	3	1	2	4	1	1	2	1
199	24	1	1	3	2	1	1	0	1	0	1	1	0	0	3	3	3	2	1	4	3	1	4	3	1	3	1	1	3	1	4	1	3	1	1	1	1	1	5	1	1	3	1	1	4	1	1	3	1
1261	38	3	1	2	2	2	1	1	1	1	2	2	0	0	2	1	2	0	2	2	4	1	4	4	3	4	1	2	1	1	5	1	5	1	1	1	1	1	2	1	1	4	1	1	2	1	1	4	1
1762	44	3	2	3	2	2	1	1	2	1	2	3	1	0	0	0	0	0	0	1	1	0	0	1	1	0	1	5	1	2	5	1	5	1	1	1	2	1	5	2	1	1	2	1	4	1	1	1	1
1670	21	1	1	3	2	3	0	0	1	1	0	2	0	0	2	0	1	4	2	4	2	0	4	3	4	4	3	3	3	2	4	2	4	2	1	1	1	2	3	3	1	1	1	1	4	1	1	1	1
1112	31	2	1	3	2		1	0	1	0	1	1	0	0	2	3	3	3	1	3	3	0	2	3	3	3	4	3	1	1	4	2	4	1	1	4	1	1	4	3	1	2	1	1	4	1	1	3	1
679	38	3	2	3	2	1	0	0	0	0	0	0	0	0	2	1	4	1	2	4	4	2	4	0	0	4	1	5	1	1	2	2	2	2	1	2	1	1	2	3	1	1	1	1	5	1	1	1	1
1763	61	5	1	1	1	3	1	1	1	1	2	2	0	0	0	0	0	0	0	0	0	0	1	0	0	0	1	5	2	1	5	1	4	2	1	1	2	2	5	1	2	1	1	1	4	1	1	3	1
1119	57	5	2	4	1	1	0	1	0	0	1	0	0	0	1	2	1	3	2	3	2	0	4	3	3	3	1	3	4	1	4	1	3	2	1	1	1	1	3	2	1	1	1	2	4	1	1	2	1
2014	48	4	1	3	2	1	1	1	1	1	2	2	0	0	0	0	0	0	0	0	2	0	0	0	0	0	3	4	1	1	5	1	2	1	1	1	1	1	5	1	1	3	1	1	5	1	1	1	1
2185	75	7	1	5	1	2	1	1	1	1	2	2	0	0	0	0	0	1	1	1	0	0	0	0	0	0	3	2	2	1	3	3	3	1	1	4	1	1	2	2	1	3	1	1	3	1	1	1	1
1321	51	4	2	1	2	3	1	0	1	0	1	1	0	0	1	1	4	2	0	3	2	0	4	2	2	4	1	2	3	1	3	1	3	2	1	2	1	1	3	3	1	3	1	2	3	1	1	3	1
1659	46	4	1	3	1	2	1	1	1	1	2	2	0	0	1	1	0	0	1	1	0	0	1	1	0	0	1	5	1	1	5	1	5	1	1	1	1	1	4	1	1	4	1	1	5	1	1	1	1
1728	55	5	2	1	2	2	1	1	1	1	2	2	0	0	1	1	3	2	1	2	2	1	3	1	2	2	1	4	2	1	1	1	4	3	1	2	1	1	2	2	1	2	1	2	4	1	1	2	1
1363	22	1	1	3	2	1	1	1	1	1	2	2	0	0	1	1	1	2	1	2	2	1	3	2	2	2	2	3	1	1	5	1	2	1	1	1	1	1	3	1	1	3	1	1	5	1	1	1	1
2208	20	1	2	3	2	2	1	1	1	1	2	2	0	0	0	0	0	0	0	0	1	1	1	1	2	2	1	4	1	1	5	1	5	1	1	1	1	1	5	1	1	1	1	1	5	1	1	1	1
2210	78	7	2	5	1	2	1	1	1	1	2	2	0	0	2	1	1	2	2	2	1	2	2	2	1	1	1	2	1	1	3	1	1	1	1	1	1	1	5	1	1	4	1	1	5	1	1	1	1
1034	35	3	2	1	2	3	0	1	1	2	1	3	1	0	1	0	0	1	2	2	0	1	2	0	1	0	1	4	1	3	2	1	3	1	1	2	1	1	4	4	1	1	1	1	4	1	1	1	1
1154	44	3	2	4	2	2	0	0	1	0	0	1	0	0	0	0	2	2	2	2	3	2	3	2	2	3	1	3	3	1	4	1	4	2	1	1	1	1	3	2	1	1	1	3	4	1	1	2	1
2391	29	2	2	3	2	2	1	1	1	1	2	2	0	0	2	2	1	0	1	1	1	1	2	0	1	0	1	5	1	1	5	2	5	1	1	1	1	3	4	1	1	1	1	1	5	1	1	4	1
2128	33	2	2	3	2	1	1	1	0	1	2	1	0	0	1	2	2	0	1	2	3	2	4	0	1	3	1	2	1	1	2	1	2	5	1	1	1	1	3	2	1	2	1	3	4	1	1	1	1
44	68	6	2	1	1	2	1	1	1	0	2	1	0	0	0	1	0	0	1	0	0	1	1	0	1	1	1	3	2	1	3	2	3	1	1	3	1	1	3	2	1	3	1	1	3	1	1	3	1
1427	55	5	1	4	2	2	0	0	1	0	0	1	0	0	0	1	4	1	0	3	2	0	4	1	0	4	1	2	1	1	4	1	3	2	1	1	1	1	3	2	1	2	1	1	3	1	1	2	1
618	28	2	2	3	1	1	2	0	0	1	2	1	0	0	1	1	2	1	1	2	2	1	3	1	1	2	1	3	4	1	2	2	3	2	1	4	2	2	3	3	1	1	1	2	4	1	1	3	1
1332	65	6	1	1	2	3	1	1	0	1	2	1	0	0	1	0	2	1	0	0	1	0	0	0	1	2	1	2	2	1	4	1	3	1	1	2	2	2	3	2	2	4	2	1	2	1	1	3	1
1774	56	5	1	1	2	3	0	0	1	1	0	2	0	0	0	0	0	0	0	0	0	0	0	0	0	0	1	5	1	1	5	1	5	1	1	1	1	1	5	1	1	1	1	1	5	1	1	1	1
1666	36	3	2	3	2	3	1	0	1	0	1	1	0	0	0	0	3	3	0	4	1	0	3	2	1	2	1	4	1	1	5	1	5	1	1	1	1	3	4	5	1	1	1	1	4	1	1	1	1
354	72	6	2	5	1	2	1	0	1	1	1	2	0	0	1	1	1	1	2	2	2	2	1	0	0	3	4	2	1	1	3	3	3	1	1	3	1	1	3	2	1	4	1	1	3	1	1	3	1
268	38	3	2	1	1	3	1	1	0	0	2	0	0	0	2	2	1	2	1	1	2	0	2	1	2	2	1	3	2	3	2	2	3	2	1	4	1	1	3	1	1	3	1	1	4	1	1	3	1
2099	58	5	1	1	2	2	1	0	1	0	1	1	0	0	1	1	1	1	1	1	2	2	2	1	2	3	2	1	2	3	5	1	2	3	1	3	1	3	2	3	1	2	1	2	3	1	1	2	1
1320	55	5	1	4	1	2	1	0	1	0	1	1	0	0	0	0	2	0	0	0	0	0	0	0	0	0	1	2	1	1	3	1	3	2	1	2	1	1	4	1	1	3	1	1	3	1	1	3	1
1757	24	1	1	3	1		1	0	1	1	1	2	0	0	0	0	2	0	0	2	0	0	3	1	3	3	1	2	1	1	2	1	2	1	1	1	1	1	3	1	1	3	1	4	3	1	1	3	1
1991	52	4	1	3	2	1	1	0	0	0	1	0	0	0	0	0	2	1	0	2	2	0	4	2	1	4	1	2	1	1	4	1	3	1	1	2	1	2	2	3	2	1	1	1	3	1	1	1	1
2289	55	5	2	4	2	1	0	0	1	0	0	1	0	0	2	0	4	0	0	0	0	0	4	0	4	4	5	1	1	1	5	1	3	1	1	1	1	1	1	1	1	5	1	1	5	1	1	1	1
1305	53	4	1	2	2	2	0	0	0	0	0	0	0	0	0	0	2	2	2	1	3	2	1	0	0	4	1	1	2	1	4	1	5	1	1	1	1	3	5	3	1	4	1	1	5	1	1	5	1
2212	27	2	1	3	2		0	0	0	0	0	0	0	0	2	1	1	1	1	2	2	1	2	2	1	1	2	4	2	1	4	2	2	2	1	1	1	1	5	1	1	4	1	1	5	1	1	1	1
476	40	3	1	1	3	3	1	0	1	0	1	1	0	0	0	0	0	0	0	0	0	0	0	0	0	3	1	1	4	1	2	1	2	1	1	1	1	1	4	4	1	1	1	2	5	1	1	1	1
1837	55	5	1	3	1	1	1	1	0	0	2	0	0	0	0	0	0	0	0	0	0	0	2	0	0	2	2	4	1	1	4	1	4	1	1	2	1	1	5	1	1	2	1	1	4	1	1	1	1
1921	58	5	2	3	2	2	0	0	0	0	0	0	0	0	0	0	3	0	0	2	3	0	4	0	0	4	1	2	4	1	4	2	3	4	1	2	2	3	2	2	2	1	1	1	3	1	1	3	1
1118	20	1	1	3	1	1	0	0	0	0	0	0	0	0	0	0	1	0	0	2	4	1	4	0	0	3	1	2	3	1	3	1	2	3	1	2	1	1	3	3	1	1	1	1	3	1	1	1	1
1343	51	4	2	4	1	1	0	0	0	0	0	0	0	0	0	0	3	0	0	2	0	1	2	0	3	4	2	4	3	1	5	1	4	2	1	1	1	1	3	2	1	1	1	2	3	1	1	2	1
2216	64	5	1	1	2	2	0	0	0	0	0	0	0	0	1	1	1	1	1	1	1	1	2	1	2	2	1	3	1	1	2	1	2	1	1	4	1	1	5	1	1	4	1	1	2	1	1	1	1
181	74	6	2	4	1	2	1	0	1	0	1	1	0	0	1	1	1	0	1	1	0	1	3	1	2	3	3	2	1	1	3	1	2	3	1	2	1	1	5	3	1	2	1	2	3	1	1	3	1
1658	50	4	2	4	2	2	0	1	1	0	1	1	0	0	0	0	0	0	0	0	2	2	1	0	1	1	1	5	1	1	5	1	2	2	1	1	2	2	3	1	1	4	2	3	3	1	1	1	1
73	67	6	1	4	1	1	1	0	0	0	1	0	0	0	1	0	0	1	1	1	3	1	1	2	2	2	2	4	2	1	5	2	2	1	1	1	1	1	3	1	1	2	2	1	2	1	1	4	1
2211	28	2	2	1	2	3	0	0	1	0	0	1	0	0	1	1	1	1	1	1	1	1	1	2	2	2	1	5	1	1	5	1	3	1	1	1	1	1	5	1	1	1	1	1	5	1	1	1	1
210	44	3	1	1	2	3	0	0	1	0	0	1	0	0	0	0	0	0	0	0	0	0	0	0	0	1	1	2	2	1	3	1	3	1	1	3	3	3	3	2	1	3	1	1	3	1	1	3	1
1346	48	4	2	4	1	1	0	0	0	0	0	0	0	0	0	0	2	0	0	1	3	1	3	0	0	4	1	4	1	1	5	1	5	1	1	5	1	1	5	1	1	1	1	5	5	1	1	2	1
2046	51	4	2	3	2	1	0	0	0	0	0	0	0	0	0	0	2	0	0	2	2	0	3	1	1	3	1	5	1	1	5	1	1	1	1	1	1	1	3	1	1	1	1	1	5	1	1	5	1
2075	56	5	1	1	2	3	0	0	1	1	0	2	0	0	0	0	1	0	1	1	1	1	2	0	0	1	1	2	1	1	3	1	3	1	1	3	3	3	3	2	1	3	1	2	3	1	1	3	1
1191	30	2	1	4		1	2	0	0	0	2	0	0	0	0	0	0	0	0	0	2	0	3	0	2	2	2	1	2	1	5	1	1	1	1	1	1	1	5	1	1	4	1	1	5	1	1	5	1
2350	54	4	2	3	2	1	0	0	0	0	0	0	0	0	0	2	3	1	0	0	2	2	2	0	1	0	1	5	1	1	2	1	3	1	1	4	1	1	3	1	1	3	1	1	2	1	1	3	1
2357	25	2	1	4	2	2	0	0	0	0	0	0	0	0	0	0	0	0	0	0	2	2	2	2	3	2	1	2	1	1	3	1	3	1	1	1	1	1	2	1	1	3	1	1	2	1	1	1	1
225	65	6	1	3	1	2	1	0	0	0	1	0	0	0	0	1	0	0	0	0	0	0	0	1	1	0	1	5	1	1	5	1	5	1	1	1	1	1	5	1	1	5	1	1	5	1	1	5	1
619	67	6	1	4	2	2	0	0	1	0	0	1	0	0	0	0	2	1	0	1	1	0	3	0	1	4	1	2	1	1	4	1	2	2	1	3	1	1	4	2	1	2	1	1	3	1	1	1	1
842	56	5	1	4	2	2	1	0	0	0	1	0	0	0	1	1	0	2	2	0	2	0	3	1	0	1	1	5	1	1	5	1	3	2	1	1	1	1	5	1	3	2	1	1	5	1	1	1	1
171	25	2	1	3	2	3	0	0	0	0	0	0	0	0		0		2	0	3	1	0	2	1	0	1	1	2	1	1	3	1	3	2	1	3	1	1	4	1	1	3	1	3	3	1	1	4	1
362	45	4	2	3	1	1	0	0	0	0	0	0	0	0	0	1	1	0	0	3	2	1	2	0	0	2	1	3	2	1	4	1	3	2	1	1	1	1	2	2	1	1	1	2	3	1	1	1	1
1335	49	4	1	4	1	1	0	0	0	0	0	0	0	0	0	0	0	1	0	2	2	0	3	0	0	4	1	2	1	1	5	1	5	1	1	1	1	1	5	1	1	1	1	1	3	1	1	1	1
2214	57	5	1	1	2	3	0	0	0	0	0	0	0	0	1	1	1	1	1	1	0	0	1	1	2	2	1	2	1	1	2	1	1	1	1	1	1	1	3	1	1	4	1	1	5	1	1	1	1
1896	51	4	1	3	2	2	0	0	1	0	0	1	0	0	0	0	2	1	0	2	2	1	2	1	1	0	1	2	2	1	4	1		1	1	3	1	1	3	3	1	3	1	1	3	1	1	2	1
2117	56	5	1	1	2	3	1	0	0	0	1	0	0	0	0	3	1	0	0	1	1	1	3	0	0	2	1	2	3	1	4	1	3	2	1	4	2	3	3	4	2	3	1	2	3	1	1	3	1
2367	22	1	1	3	2	1	0	0	0	0	0	0	0	0	0	0	0	0	0	0	2		2	2	2	2	1	2	1	1	3	1	3	1	1	3	1	1	2	1	1	3	1	1	2	1	1	1	-1
50	76	7	1	1	2	2	0	0	0	0	0	0	0	0	0	0	0	0	0	0	0	0	0	0	0	0	3	2	2	1	3	2	3	1	1	2	1	2	3	2	1	3	1	1	3	1	1	3	1
227	18	1	1	3	2		0	0	0	0	0	0	0	0	0	0	0	0	0	0	0	0	0	0	0	0	1	5	1	1	5	1	5	1	1	1	1	1	5	1	1	1	1	1	5	1	1	1	1
465	20	1	1	3	2	3	0	0	0	0	0	0	0	0	0	0	0	0	0	0	0	0	0	0	0	0	1	5	1	1	5	1	5	1	1	1	1	1	5	1	1	1	1	1	5	1	1	1	1
534	28	2	1	3	1	2	0	0	0	0	0	0	0	0	0	0	0	0	0	0	0	0	0	0	0	0	3	3	3	3	3	3	3	3	1	3	1	3	3	3	3	1	1	1	5	1	1	3	1
749	36	3	1	4	1	1	0	0	0	0	0	0	0	0	0	0			0	0	0	0	0	0	0	0	1	4	2	1	5	1	4	1	1	1	1	3	2	4	1	3	1	3	5	1	1	2	1
839	71	6	2	5	2	1	0	0	0	0	0	0	0	0	0	0	0	0	0	0	0	0	0	0	0	0	1	5	1	1	5	1	5	1	1	1	1	1	5	1	1	1	1	1	5	1	1	1	1
945	60	5	2	1	2	2	0	0	0	0	0	0	0	0	0	0	0	0	0	0	0	0	0	0	0	0	2	4	2	2	4	1	2	3	1	2	1	1	2	1	1	1	2	3	2	1	1	4	1
1358	69	6	2	4	1	2	0	0	0	0	0	0	0	0	0	0	0	0	0	0	0	0	0	0	0	0	1	3	1	1	4	1	3	1	1	1	1	1	4	1	1	3	1	1	3	1	1	3	1
1702	70	6	2	5	1	2	0	0	0	0	0	0	0	0	0	0	0	0	0	0	0	0	0	0	0	0	2	3	2	1	3	3	3	3	1	3	1	1	3	2	-1	3	1	1	3	1	1	3	1
2069	53	4	1	4	2	1	0	0	0	0	0	0	0	0	0	0	0	0	0	0	0	0	0	0	0	0	1	1	1	1	5	1	1	1	1	5	1	1	5	1	1	4	1	1	2	1	1	4	1
2422	77	7	1	4	3	1	0	0	0	0	0	0	0	0	0	0	0	0	0	0	0	0	0	0	0	0	1	5	1	1	4	1	3	1	1	2	1	1	2	1	1	3	1	1	3	1	1	3	1
1622	71	6	2	5	1	2	1	0	0	0	1	0	0	0	0	0	1	1	0	1	2	1	2	1	0	2	2	3	1	1	4	1	3	1	1	2	1	1	4	1	1	3	1	1	3	1	1	3	1
2321	78	7	1	1	1	2	0	1	0	0	1	0	0	0	0	0	3	0	0	1	2	0	2	0	1	2	1	1	2	1	5	1	3	1	1	4	1	1	3	1	1	3	1	1	3	1	1	3	1
508	49	4	1	3	1	2	1	0	0	0	1	0	0	0	0	0	1	1	0	1	0	0	2	0	0	2	1	3	1	1	3	2	3	1	1	3	1	1	3	1	1	1	1	1	3	1	1	2	1
1149	52	4	2	4	2	1	0	0	1	0	0	1	0	0	0	0	0	0	0	0	1	0	4	0	0	2	1	1	3	1	5	2	4	1	1	1	1	1	1	4	1	1	1	1	4	1	1	1	1
112	33	2	2	1	1	3	0	0	0	0	0	0	0	0	0	0	0	0	0	0	0	0	3	2	2	3	1	1	1	5	5	1	2	2	1	4	1	1	2	1	1	4	1	2	2	1	1	4	1
193	78	7	2	1	2	2	0	1	0	0	1	0	0	0	0	0	0	1	0	1	1	2	2	0	1	2	4	1	1	1	3	4	3	1	1	2	1	2	3	1	1	2	1	1	4	1	1	3	1
1689	30	2	2	3	2	2	0	0	1	0	0	1	0	0	1	1	1	1	1	1	0	2	0	0	1	1	1	2	1	1	2	1	2	1	1	3	1	1	5	1	1	4	1	1	3	1	1	4	1
606	60	5	2	3	3	3	0	0	1	0	0	1	0	0	0	1	0	0	0	0	1	1	0	1	1	3	1	1	2	1	5	1	1	1	1	1	1	1	2	2	1	3	1	1	4	1	1	5	1
1490	37	3	2	1	2	3	0	0	0	1	0	1	0	0	0	1	0	0	0	0	1	0	0	0	2	4	2	5	1	3	2	4	3	2	1	1	1	1	4	1	1	1	1	1	5	1	1	1	1
1540	24	1	1	3	2	1	1	0	0	0	1	0	0	0	0	0	0	0	0	3	1	0	1	2	1	1	1	5	1	1	5	1	1	1	1	5	1	1	1	1	1	5	1	1	5	1	1	5	1
1939	39	3	1	3	2	1	0	0	1	0	0	1	0	0	0	0	0	0	0	1	1	0	1	2	2	2	1	2	1	1	3	1	3	1	1	3	1	1	3	1	1	3	1	1	3	1	1	3	1
1007	40	3	2	4	1	2	0	0	0	0	0	0	0	0	0	0	0	0	0	0	0	0	0	1	0	1	1	5	1	1	5	1	5	1	1	1	1	1	5	1	1	1	1	1	5	1	1	4	1
1794	53	4	2	1	2	3	0	0	0	0	0	0	0	0	0	0	0	0	0	0	0	0	0	0	0	2	1	5	1	1	5	1	5	1	1	1	1	1	5	1	1	1	1	1	5	-1	1	2	1
2358	63	5	1	4	2	2	0	0	0	0	0	0	0	0	0	0	0	0	0	0	0	0	0	0	2		1	2	1	1	5	1	2	1	1	4	1	1	2	1	1	3	1	1	2	1	1	1	1
79	40	3	1	1	1	3	0	0	0	0	0	0	0	0	0	0	0	0	0	0	0	0	3	2	2	2	1	5	1	1	5	1	2	1	1	2	2	1	3	1	1	4	1	1	2	1	1	1	1
831	25	2	2	3	2	3	0	0	0	0	0	0	0	0	0	0	1	0	1	1	2	0	1	2	0	1	1	5	1	1	5	1	3	1	1	1	1	1	3	1	1	2	1	1	4	1	1	1	1
381	76	7	2	5	1	3	0	0	0	0	0	0	0	0	0	0	0	0	0	0	0	0	1	0	1	1	5	2	1	1	5	1	2	1	1	1	1	1	5	1	1	4	1	1	5	1	1	4	1
2318	64	5	1	1	2	3	0	0	0	0	0	0	0	0	0	0	1	0	0	0	1	0	0	0	1	1	1	2	1	1	5	1	4	1	1	3	1	1	3	1	1	3	1	1	2	1	1	4	1
390	20	1	1	3	1	3	0	0	0	0	0	0	0	0	0	0	1	0	0	1	2	0	2	0	0	2	1	3	1	1	5	2	2	1	1	4	1	1	3	3	1	3	1	1	3	1	1	3	1
848	75	7	2	5	1	2	0	0	0	0	0	0	0	0	0	0	0	0	0	0	0	0	4	0	0	4	1	5	1	1	5	1	5	1	1	2	1	1	5	1	1	5	1	1	1	1	1	5	1
1072	47	4	2	3	2	2	0	0	0	0	0	0	0	0	1	0	0	1	0	0	1	1	0	0	1	3	1	2	1	1	3	1	4	1	1	5	1	1	1	3	1	4	1	1	3	1	1	3	1
1840	52	4	2	1	1	2	0	0	0	0	0	0	0	0	0	1	0	1	0	1	2	1	1	0	1	0	1	2	1	1	5	1	5	1	1	1	1	1	5	1	1	5	1	1	2	1	1	5	1
2352	47	4	2	3	2	1	0	0	0	0	0	0	0	0	0	1	1	0	0	0	2	0	0	1	1	2	1	2	1	1	3	1	4	1	1	3	1	1	4	1	1	3	1	1	2	1	1	3	1
2364	48	4	2	1	2	3	0	0	0	0	0	0	0	0	0	0	0	0	0	0	1	0	1	1	3	2	1	2	1	1	5	1	2	1	1	1	1	1	5	1	1	4	1	1	2	1	1	1	1
2502	36	3	2	4	3	2	0	0	0	0	0	0	0	0	0	0	0	0	0	0	1	1	1	1	1	3	1	2	1	1	3	1	3	2	1	4	1	1	3	2	1	3	1	1	3	1	1	4	1
77	31	2	1	3	2	3	0	0	0	0	0	0	0	0	0	0	0	0	0	0	0	0	0	0	3	2	1	5	2	2	4	2	2	1	1	2	1	1	2	2	1	4	2	2	3	1	1	1	1
2139	27	2	2	3	1	1	0	0	0	0	0	0	0	0	0	0	1	0	1	0	0	0	1	0	0	2	1	2	2	4	4	5	3	3	1	3	1	1	4	3	1	2	1	3	3	1	1	2	1
257	49	4	1	1	1	3	0	0	0	0	0	0	0	0	0	0	1	0	0	1	0	0	0	2	1	2	1	3	1	1	4	1	3	1	1	3	1	1	2	1	1	3	1	1	3	1	1	3	1
1489	43	3	2	1	2	3	0	0	0	0	0	0	0	0	0	1	0	0	0	0	2	1	0	0	0	3	1	1	1	1	4	1	5	1	1	1	1	1	3	1	1	1	1	2	5	1	1	1	1
1613	46	4	1	1	2	3	0	0	0	0	0	0	0	0	0	0	0	0	0	0	1	0	3	1	0	2	1	5	1	1	5	1	5	1	1	1	1	1	5	1	1	3	1	1	1	1	1	3	1
2457	79	7	1	1	1	2	0	0	0	0	0	0	0	0	0	0	0	0	0	1	0	0	3	1	0	2	4	3	2	1	4	3	4	1	1	3	1	3	2	2	1	3	1	1	2	1	1	4	1
24	75	7	1	1	1	3	0	0	0	0	0	0	0	0	0	0	0	0	0	0	2	0	0	1	1	2	2	1	1	1	3	2	5	1	1	4	1	1	1	1	1	3	1	1	5	1	1	4	1
48	28	2	1	3	1	2	0	0	0	0	0	0	0	0	0	0	0	0	0	1	1	0	1	1	2	0	1	3	2	1	3	1	3	1	1	2	1	1	3	2	1	3	1	1	3	1	1	3	1
2323	78	7	2	5	1	2	0	0	0	0	0	0	0	0	1	0	0	0	0	0	1	0	0	0	1	3	1	1	1	1	4	1	3	1	1	3	1	1	5	1	1	3	1	1	2	1	1	4	1
2354	28	2	2	1	1	1	0	0	0	0	0	0	0	0	2	2	0	0	0	0	0	0	0	0	2	0	1		1	1	4	2	3	3	1	1	1	1	3	2	1	2	1	2	3	1	1	1	1
78	21	1	1	3	1	2	0	0	0	0	0	0	0	0	0	1	2	2	0	0	1	1	0	0	1	1	1	5	2	2	2	1	2	3	1	1	1	1	4	1	1	4	1	1	2	1	1	3	1
2392	29	2	1	1	2	3	0	1	0	1	1	1	0	0	0	2	0	2	1	3	0	1	0	1	1	1	1	4	3	1	4	1	3	1	1	2	1	1	2	1	1	2	1	1	2	1	1	3	1
853	64	5	1	5	1		1	0	0	0	1	0	0	0	2	2	4	2	2	2	3	2	2	1	0	4	3	5	2	2	4	1	4	5	1	1	1	2	4	2	1	1	1	2	5	1	1	1	1
759	51	4	1	3	1	1	0	0	0	0	0	0	0	0	0	0	0	0	0	0	1	0	4	0	0	2	1	5	1	1	5	1	2	3	1	4	1	3	5	4	4	2	1	1	4	1	1	3	1
1761	44	3	1	3	2	2	3	3	3	3	6	6	1	1	0	0	0	0	0	1	2	1	1	2	1	1	1	4	1	1	5	-1	2	3	1	2	3	2	3	2	3	3	2	2	3	1	1	1	1
1604	18	1	2	3	2	1	3	3	2	3	6	5	1	1	4	3	4	3	4	2	1	3	4	2	4	4	1	3	4	1	3	1	3	4	1	2	4	4	3	3	4	1	1	4	3	1	1	2	1
820	41	3	2	1	1	2	2	2	2	2	4	4	1	1	2	2	4	3	3	1	3	2	4	2	3	4	3	3	4	2	3	3	3	3	1	1	1	3	3	4	1	1	1	3	3	1	1	2	1
1170	56	5	2	1	3	3	2	1	2	3	3	5	1	1	0	0	2	0	0	1	2	1	4	0	1	4	1	1	4	1	4	1	4	5	1	3	1	1	2	4	1	2	1	4	3	1	1	1	1
1986	62	5	1	1	1	1	2	2	1	2	4	3	1	1	2	2	2	1	4	2	3	2	3	3	2	4	2	1	1	1	4	1	2	3	1	3	3	3	4	2	3	3	1	3	4	1	1	3	1
224	19	1	1	3	2	2	2	1	2	2	3	4	1	1	1	0	3	2	4	2	2	1	3	2	2	4	1	1	2	1	3	1	3	4	1	4	4	1	3	5	3	3	1	1	3	1	1	2	1
489	40	3	2	3	3	3	2	2	1	2	4	3	1	1	2	3	2	1	1	3	3	0	3	0	3	2	1	3	3	4	2	1	2	4	1	1	1	4	4	4	2	1	1	1	3	1	1	1	1
1078	43	3	2	1	2	3	1	1	1	2	2	3	1	0		3		3	3	4	2	1	2	3	4	2	1	5	4	1	5	1	5	5	1	1	1	1	4	5	1	1	1	3	5	1	1	2	1
80	42	3	2	1	2	3	1	1	1	1	2	2	0	0	1	0	3	2	2	3	4	4	4	2	4	3	1	1	4	1	1	2	2	2	1	1	1	1	5	5	1	1	1	4	4	1	1	1	1
672	42	3	2	1	2	3	1	1	2	2	2	4	1	0	1	3	3	2	2	3	3	1	2	0	2	3	1	2	4	1	2	1	3	4	1	4	1	2	4	4	1	2	2	1	4	1	1	2	1
2025	55	5	2	4	2	1	1	1	3	1	2	4	1	0	1	1	0	4	1	4	1	1	4	2	1	4	5	3	5	2	5	5	3	5	1	2	2	1	5	5	1	2	1	5	3	1	1	2	1
1265	76	7	1	4	1	1	1	2	2	1	3	3	1	1	2	1	2	1	3	2	2	2	2	2	2	2	2	2	1	5	2	1	3	1	1	4	3	3	4	3	3	4	2	2	5	1	1	3	1
1152	30	2	2	3	2	1	1	1	1	1	2	2	0	0	2	3	2	3	2	2	2	2	2	4	3	2	1	3	3	1	3	1	3	3	1	2	1	1	3	3	1	2	1	3	4	1	1	1	1
1801	63	5	1	1	1	2	2	1	1	1	3	2	0	1	1	0	3	3	1	2	2	1	4	2	2	4	1	3	3	2	4	2	3	2	1	1	3	3	3	3	2	1	2	3	3	1	1	1	1
2223	89	7	1	1	1	2	2	2	0	0	4	0	0	1	0	0	4	3	0	3	4	0	4	3	1	4	4	4	3	1	4	4	4	4	1	1	4	4	4	4	4	1	4	3	4	1	1	2	1
37	31	2	2	3	3	2	1	1	1	1	2	2	0	0	0	0	2	1	2	3	2	2	3	3	3	3	4	3	4	5	2	3	3	3	1	1	1	1	5	4	1	1	1	3	5	1	1	2	1
673	40	3	1	3	2	3	1	1	1	0	2	1	0	0	2	1	2	3	3	2	3	1	2	1	3	2	1	1	3	1	3	2	3	2	1	3	4	4	3	4	4	3	1	3	3	1	1	3	1
1607	38	3	2	4	2	1	1	0	1	1	1	2	0	0	1	1	3	3	3	3	3	1	3	1	1	2	1	4	4	3	4	3	3	1	1	1	1	1	3	4	1	1	1	3	4	1	1	2	1
1016	53	4	1	4	3	2	1	1	1	1	2	2	0	0	2	2	1	1	1	1	2	2	2	2	2	2	1	2	4	1	4	3	4	3	1	2	2	1	5	3	2	2	1	2	4	1	1	2	1
763	29	2	2	1	2	3	1	0	0	0	1	0	0	0	1	3	1	2	2	2	2	2	4	0	2	3	2	3	1	1	2	1	3	2	1	1	1	1	4	5	2	1	1	5	4	1	1	1	1
1798	35	3	1	1	2	3	1	0	1	0	1	1	0	0	0	0	4	2	0	3	3	0	4	2	1	4	1	3	3	1	3	2	3	2	1	2	3	3	3	4	3	2	2	2	3	1	1	2	1
136	50	4	2	4	2	2	1	1	0	1	2	1	0	0	2	2	3	1	1	2	2	3	1	2	1	2	1	2	4	1	4	2	4	3	1	3	1	1	3	4	1	1	1	3	4	1	1	2	1
1759	51	4	2	3	2	3	1	0	1	2	1	3	1	0	0	0	0	0	1	2	3	2			4	2	1	1	5	1	5	1	4	5	1	5	1	-1	1	5	1	1	1	4	4	1	1	2	-1
402	40	3	1	3	1	2	0	0	1	0	0	1	0	0	3	2	1	2	1	1	2	2	1	2	2	3	1	2	3	4	2	1	3	1	1	2	3	1	4	4	4	1	1	4	4	1	1	2	1
172	37	3	2	3	3	3	0	1	1	1	1	2	0	0	0	1	1	1	2	2	0	1	3	3	3	3	3	3	4	4	3	2	3	3	1	2	1	1	3	4	1	2	1	4	3	1	1	2	1
1342	25	2	2	3	1	1	0	0	0	0	0	0	0	0	0	2	2	2	2	2	2	2	2	1	2	2	1	3	4	1	4	1	5	3	1	1	1	1	3	4	1	1	1	2	3	1	1	2	1
104	59	5	2	4	2	1	1	1	1	0	2	1	0	0	1	0	0	1	0	3	1	1	1	0	1	0	1	2	4	2	4	1	3	2	1	2	4	4	3	5	4	2	4	1	3	1	1	2	1
1745	50	4	2	1	2	3	1	1	1	0	2	1	0	0	1	0	1	1	0	0	2	1	3	0	3	3	1	2	5	1	4	1	5	5	1	4	1	1	2	5	-1	2	1	5	5	1	1	2	1
1322	47	4	1	1	1	3	1	0	1	0	1	1	0	0	0	0	3	2	0	2	1	1	3	1	1	2	2	3	3	3	4	2	3	3	1	1	4	4	3	4	3	1	2	2	3	1	1	1	1
488	54	4	1	1	2	3	0	0	1	1	0	2	0	0	1	1	1	3	1	1	1	1	2	1	1	1	1	2	3	4	3	1	3	3	1	4	3	2	4	4	2	2	1	2	4	1	1	2	1
1914	49	4	2	1	1	3	2	0	0	0	2	0	0	0	0	0	2	0	0	2	1	0	4	0	2	3	1	3	4	1	4	1	5	3	1	2	1	1	4	5	1	1	1	5	4	1	1	2	1
7	52	4	1	1	1	2	0	0	0	0	0	0	0	0	0	0	2	1	0	3	2	0	2	1	1	2	2	1	3	1	3	1	3	3	1	1	2	2	3	3	2	1	2	3	3	1	1	1	1
857	52	4	1	-1	1	2	0	0	0	0	0	0	0	0	2	1	2	1	0	2	0	0	1	0	2	3	1	2	2	4	3	4	4	2	1	3	1	1	3	4	1	3	1	2	4	1	1	3	1
1855	48	4	2	4	2	2	0	0	0	0	0	0	0	0	1	1	0	0	2	2	0	1	2	1	2	2	3	3	3	5	4	5	3	3	1	1	1	1	4	3	3	1	1	3	5	1	1	1	1
461	64	5	1	4	3	2	1	0	1	0	1	1	0	0	0	1	2	1	1	2	0	1	0	1	0	1	1	2	2	2	3	4	4	1	1	2	4	4	2	4	3	1	4	2	2	1	1	1	1
35	19	1	1	3	2	2	0	0	0	0	0	0	0	0	0	0	2	2	0	2	0	0	3	1	1	2	2	3	3	3	3	1	3	2	1	2	3	3	4	3	3	2	1	3	5	1	1	3	1
2204	39	3	1	4	1	1	0	0	0	0	0	0	0	0	2	0	2	0	0	2	2	0	1	0	0	2	1	3	3	3	5	1	3	4	1	2	4	4	2	3	2	3	3	4	4	1	1	2	1
192	45	4	1	3	2	1	0	0	0	0	0	0	0	0	0	0	0	0	0	0	0	0	0	0	0	0	1	4	4	1	5	1	5	2	1	1	2	1	5	3	3	1	1	4	3	1	1	1	1
668	35	3	2	1	2	3	0	0	0	0	0	0	0	0	0	0	0	0	0	0	0	0	0	0	0	0	1	2	5	5	4	1	4	4	1	2	1	1	5	5	1	1	1	5	5	1	1	1	1
599	28	2	1	1	3	3	0	0	1	0	0	1	0	0	0	0	0	2	0	0	0	0	3	0	0	2	1	2	5	1	4	2	2	4	1	1	3	1	2	5	2	1	1	4	4	1	-1	1	1
851	35	3	2	4	1	3	0	0	0	0	0	0	0	0	0	0	0	2	2	2	0	0	3	0	0	0	1	4	4	1	5	1	5	5	1	4	1	1	5	4	1	1	1	3	3	1	1	1	1
1617	62	5	1	1	1	2	0	0	0	0	0	0	0	0	0	0	1	0	0	0	0	0	4	0	0	4	1	4	4	3	4	4	5	5	1	1	4	4	4	4	4	1	3	5	5	1	1	1	1
1913	33	2	1	3	2	3	0	0	0	0	0	0	0	0	0	0	0	0	0	1	1	0	2	2	1	2	2	3	3	1	3	2	3	3	1	3	1	1	2	3	1	3	1	3	4	1	1	2	1
53	45	4	1	3	1	1	0	0	0	0	0	0	0	0	0	0	0	0	0	0	0	0	4	0	0	0	1	5	1	1	5	1	5	5	1	1	5	5	5	3	5	1	3	1	5	1	1	1	1
2331	75	7	2	1	1	2	0	0	0	0	0	0	0	0	0	1	0	0	0	0	1	0	1	1	1	3	2	2	1	2	5	1	5	4	1	2	4	2	2	1	2	4	1	1	2	1	1	4	1
401	23	1	1	3	2	2	0	0	0	0	0	0	0	0	0	0	0	0	0	0	0	2	2	0	1	0	1	3	3	3	4	1	3	1	1	2	2	1	3	3	4	3	2	1	5	1	1	3	1
838	74	6	2	5	1	2	0	0	0	0	0	0	0	0	0	0	0		0			0	2	0	0	2	3	2	-1	1	5	1	3	5	1	3	1	1		1	1	1	1	3	5	1	1	1	1
691	73	6	2	5	2	2	0	0	0	0	0	0	0	0	0	0	0	2	0		0	0	2	0	0	2	1	2	3	1	3	1	3	2	1	1	3	3	3	3	-1	1	1	1	3	1	1	1	1
2337	60	5	2	1	3	3	1	1	2	1	2	3	1	0	1	1	2	3	2	4	2	2	4	3	3	4	1	4	4	1	5	2	5	1	1	4	1	1	4	5	1	3	1	4	3	1	1	3	1
473	32	2	2	3	2	2	0	1	1	1	1	2	0	0	0	0	2	0	2	2	2	0	4	1	1	3	1	1	2	1	1	2	2	2	1	3	2	-1	2	-1	-1	2	-1	-1	5	5	-1	-1	-1
2360	24	1	1	3	2		0	0	0	0	0	0	0	0	0	0	0	0	0	0		1	1	1	4	2	1	1	1	1	2	1	1	1	1	5	1	1	5	1	1	4	1	1		1	1	1	1
850	62	5	2	4	2	3	0	0	0	0	0	0	0	0	0	0	0	0	0	0	0	0	2	0	0	0	1	5	1	1	5	1	1	1	1	2	1	1	1	1	1	5	1	1	1	3	4	5	1
323	56	5	2	5	1	1	1	1	1	1	2	2	0	0	4	2	3	3	2	3	4	2	4	1	2	4	3	2	3	1	3	1	2	2	1	4	1	1	2	4	1	2	1	1	2	3	3	2	1
342	33	2	2	1	2	2	0	0	1	0	0	1	0	0	0	0	2	2	1	2	2	0	4	2	1	2	1	1	1	1	1	1	1	1	1	4	1	1	1	2	3	4	1	1	2	3	1	4	3
1205	17	1	2	3	2	3	1	0	0	0	1	0	0	0	1	0	2	1	1	2	3	0	3	0	1	3	1	1	1	1	1	1	1	1	1	4	1	1	1	2	1	4	1	1	1	4	1	4	4
1569	30	2	2	3	2	2	1	0	1	0	1	1	0	0	1	2	3	0	1	1	3	1	3	2	1	1	1	1	1	2	2	1	5	1	1	4	2	1	1	3	1	4	1	1	2	4	1	4	4
1194	57	5	2	4	1	1	1	1	2	1	2	3	1	0	0	0	0	3	2	1	1	1	4	2	3	1	1	1	5	3	1	1	1	3	1	2	3	3	2	5	2	3	1	4	3	3	3	4	3
735	41	3	2	1	1	3	2	2	2	2	4	4	1	1	2	2	2	2	2	2	2	2	2	2	2	2	3	1	4	3	2	2	2	3	1	3	1	1	2	2	3	3	1	3	2	3	3	5	3
1251	42	3	2	1	2	3	1	0	0	0	1	0	0	0	2	1	2	0	1	2	1	2	3	2	4	2	3	2	3	1	2	2	2	3	1	3	1	1	2	4	1	3	1	2	2	3	3	4	3
948	51	4	2	4	2	1	0	0	0	1	0	1	0	0	1	0	3	1	0	2	0	0	2	2	1	2	1	2	2	1	2	1	2	1	1	3	1	1	3	1	1	3	1	2	2	3	3	3	3
869	56	5	2	5	2	1	0	0	0	0	0	0	0	0	0	0	3	1	0	2	0	0	2	1	1	2	2	2	1	1	2	2	2	2	1	3	1	1	3	1	1	3	1	1	2	3	3	4	3
1062	66	6	2	1	3	3	0	0	0	0	0	0	0	0	0	0	3	0	0	2	2	0	1	0	0	3	1	2	1	1	2	1	1	1	1	2	1	1	1	1	1	4	1	1	1	3	3	4	3
956	28	2	2	3	2	2	0	0	0	0	0	0	0	0	0	0	2	0	0	2	0	0	2	1	0	2	1	2	1	1	2	1	2	1	1	4	1	1	1	1	1	3	1	1	2	3	3	4	3
291	41	3	2	3	2	1	2	1	0	2	3	2	0	1	1	2	3	2	3	2	3	3	3	3	4	2	1	2	1	1	2	1	1	1	1	3	2	1	3	2	4	3	1	3	3	3	3	3	3
1570	51	4	2	4	2	1	2	2	1	2	4	3	1	1	1	0	4	1	2	4	4	1	4	0	1	2	1	2	2	1	2	1	2	1	1	1	1	1	3	4	3	2	1	4	3	3	3	2	3
2226	56	5	2	1	2	2	3	2	2	1	5	3	1	1	2	2	4	3	1	1	4	1	1	2	3	3	2	2	1	1	2	2	3	3	1	2	1	1	3	3	1	3	1	3	3	4	4	3	4
474	23	1	2	3	2	1	1	2	1	2	3	3	1	1	2	3	4	3	4	4	2	4	4	1	1	3	1	1	1	1	2	1	1	1	1	5	1	1	1	2	5	1	1	1	1	5	1	5	5
1196	58	5	2	2	2	1	1	1	1	2	2	3	1	0	3	1	1	1	3	3	3	3	4	3	4	4	1	1	1	1	1	1	1	1	1	1	1	1	4	2	5	-1	1	1	1	5	5	4	5
1022	28	2	1	3	1	2	1	2	1	3	3	4	1	1	1	2	3	3	2	4	1	3	3	4	4	4	1	1	3	2	2	1	1	1	1	3	4	4	2	4	5	1	2	5	2	5	5	4	5
1902	48	4	2	3	2	2	2	1	1	2	3	3	1	1	2	1	1	1	1	1	1	1	3	1	2	2	1	3	4	1	3	1	3	1	1	3	1	3	2	3	2	3	1	3	2	2	1	2	2
1442	68	6	2	1	2	3	0	0	0	0	0	0	0	0	0	0	1	0	0	0	2	0	3	0	0	2	1	1	1	1	1	1	1	1	1	5	1	1	1	1	1	5	1	1	1	2	1	5	1
2268	49	4	1	1	1	2	0	1	1	0	1	1	0	0	0	0	2	1	0	2	2	1	4	3	2	2	1	1	2	1	1	1	1	1	1	2	1	1	1	1	1	4	1	1	1	2	2	5	1
366	16	1	2	3	2	2	3	1	3	3	4	6	1	1	2	2	2	2	3	1	2	2	4	0	2	4	1	1	1	1	2	1	1	1	1	2	1	1	1	3	1	4	1	1	2	1	1	3	2
195	42	3	2	2	2	3	2	1	1	1	3	2	0	1	3	3	1	2	1	2	3	1	2	3	4	2	1	1	3	1	3	1	2	2	1	3	1	1	2	2	2	1	1	1	3	2	1	2	2
2022	31	2	2	1	1	3	0	1	1	3	1	4	1	0	1	1	2	1	1	1	2	1	1	1	1	2	3	2	4	3	4	3	2	2	1	5	1	1	2	3	1	2	1	2	2	2	1	2	1
1083	45	4	2	1	2	3	1	1	0	1	2	1	0	0	2	1	2	2	2	2	3	2	3	2	3	3	1	1	3	1	1	1	1	1	1	5	1	1	1	2	1	5	1	1	1	2	2	5	1
1039	80	7	2	2	1	2	0	1	0	0	1	0	0	0	0	0	3		0	1	4	1	4	2	3	4	2	1	3	1	3	2	3	1	1	1	1	1	2	4	1	1	1	1	2	1	4	3	1
253	49	4	2	1	2	2	1	1	2	0	2	2	0	0	1	0	1	0	2	2	2	1	2	0	0	2	1	1	4	1	1	1	2	1	1	2	1	1	2	4	1	4	1	2	2	2	1	4	2
1	46	4	2	4	1	1	0	0	0	0	0	0	0	0	0	1	4	1	1	3	4	1	4	0	0	4	1	1	1	1	1	1	1	1	1	4	1	1	1	1	1	3	1	1	1	2	1	4	2
1277	63	5	1	1	1	3	1	0	1	1	1	2	0	0	0	0	0	0	0	1	2	0	1	1	1	1	1	1	1	1	1	1	2	1	1	4	1	1	1	2	1	4	1	1	2	2	1	4	2
1278	51	4	2	1	1	3	0	1	0	0	1	0	0	0	2	1	2	1	1	2	3	0	3	1	2	2	1	1	2	1	1	1	1	1	1	5	1	1	1	2	1	4	1	1	1	2	1	5	2
468	25	2	1	3	3	2	1	1	1	0	2	1	0	0	0	0	3	0	0	2	3	0	4	1	0	3	1	1	1	2	1	2	1	1	1	4	1	1	2	2	1	4	1	2	2	4	1	4	1
1350	47	4	2	3	2	2	1	0	0	0	1	0	0	0	0	0	2	1	1	2	3	0	4	1	1	4	1	1	1	1	1	1	1	1	1	3	1	1	4	1	1	5	1	1	1	2	1	5	1
296	44	3	2	1	1	3	1	0	0	1	1	1	0	0	0	1	2	1	1	2	1	2	1	2	3	1	1	3	2	2	2	1	3	2	1	1	1	1	3	3	2	2	1	3	3	1	2	2	2
1064	64	5	1	1	3	3	1	0	0	0	1	0	0	0	2	0	1	2	1	2	2	1	1	1	1	3	2	2	2	1	2	2	2	1	1	3	2	3	3	2	2	3	2	2	3	2	1	4	2
10	67	6	2	4	1	1	1	0	0	0	1	0	0	0	0	1	2	0	1	1	3	0	4	0	0	4	4	1	4	1	2	1	2	2	1	3	3	3	2	3	1	1	1	2	1	2	2	1	1
2224	43	3	2	1	2	3	1	0	1	0	1	1	0	0	0	0	3	0	0	0	2	0	3	0	0	3	1	1	1	1	1	1	1	1	1	3	1	1	1	1	1	4	1	1	1	2	2	4	2
1258	50	4	2	4	1	2	0	0	0	0	0	0	0	0	0	0	2	0	0	1	2	1	2	2	1	3	1	1	1	1	1	1	1	1	1	5	1	1	2	1	1	4	1	1	1	2	2	5	1
1158	18	1	1	3	1	2	1	0	0	0	1	0	0	0	0	0	2	1	0	0	0	0	3	2	3	3	1	1	2	1	1	1	2	1	1	3	1	1	1	2	1	3	1	1	2	1	1	3	2
1098	64	5	2	1	1	2	1	0	0	0	1	0	0	0	1	1	2	0	0	1	3	0	1	0	1	3	1	2	1	1	2	1	2	1	1	4	1	1	2	1	1	4	1	1	2	1	1	4	4
1262	28	2	2	1	2	3	1	0	0	0	1	0	0	0	0	2	1	0	0	1	1	1	0	0	0	1	1	1	1	2	2	1	1	1	1	5	1	1	1	1	1	5	1	1	2	2	1	1	2
1279	41	3	2	1	2	3	0	0	1	0	0	1	0	0	0	0	2	0	0	1	0	1	2	2	0	2	2	1	1	1	1	1	2	2	1	2	1	1	1	2	1	5	1	1	1	3	1	4	1
711	67	6	1	1	3	3	0	0	0	0	0	0	0	0	0	0	2	0	0	1	2	0	1	0	0	2	1	1	2	1	2	1	2	1	1	2	1	2	2	1	1	5	1	2	2	2	1	4	2
723	48	4	2	3	2	2	0	0	0	0	0	0	0	0	0	0	0	0	0	0	0	0	4	1	1	2	1	1	2	1	3	1	1	1	1	2	1	1	1	2	1	4	1	1	1	2	1	4	1
423	37	3	2	3	2	3	0	0	0	0	0	0	0	0	0	0	0	1	0	0	0	0	4	0	2	0	1	1	1	1	1	1	1	1	1	1	1	1	1	1	1	5	1	1	1	2	2	5	1
1203	19	1	2	3	2	1	0	0	0	0	0	0	0	0	0	0	1	0	0	0	2	0	2	0	0	2	1	1	1	1	1	1	1	1	1	4	1	1	1	2	2	4	1	1	1	2	1	4	1
2400	24	1	2	1	3	3	0	0	0	0	0	0	0	0	0	0	2	0	0	2	0	0	1	0	0	1	1	1	1	1	1	1	2	1	1	4	1	1	1	1	1	4	1	1	2	2	1	4	2
1082	76	7	2	5	1		1	1	1	1	2	2	0	0	0	0	2	1	0	3	2	0	4	2	1	4	1	1	1	1	1	1	1	1	1	5	1	1	1	2	1	5	1	2	1	1	3	5	3
415	33	2	2	1	2	2	2	3	3	2	5	5	1	1	1	1	0	1	1	1	1	1	2	1	2	2	1	1	4	1	1	3	2	2	1	1	1	2	1	3	2	3	1	4	4	3	1	3	1
2017	39	3	2	3	2	3	2	3	2	2	5	4	1	1	0	1	1	1	2	2	0	1	4	0	2	1	1	2	1	2	2	1	2	1	1	3	1	2	2	1	1	3	1	1	3	2	1	3	2
1949	41	3	1	4	3	3	1	2	1	2	3	3	1	1	2	2	2	3	2	1	2	4	3	2	3	2	2	3	2	1	3	1	2	2	1	1	1	1	3	3	1	1	1	4	3	1	2	1	2
1532	15	1	2	3	4	3	0	0	0	0	0	0	0	0	2	3	2	2	1	2	2	2	4	2	1	3	1	1	3	2	2	1	3	3	1	1	2	1	4	4	2	3	2	2	3	2	1	1	2
1448	61	5	2	1	1	3	1	1	1	1	2	2	0	0	1	2	2	3	2	1	2	1	2	1	2	2	3	2	1	1	1	1	2	2	1	4	2	1	4	2	1	3	1	4	1	1	1	4	1
859	41	3	2	3	2	2	1	1	0	0	2	0	0	0	1	0	0	0	0	2	2	1	3	2	1	3	2	2	2	2	2	1	2	1	1	3	1	1	2	2	1	4	1	1	2	1	1	4	3
1080	55	5	2	1	2	3	1	0	1	0	1	1	0	0	0	0	1	1	1	1	1	0	1	1	2	1	1	1	2	1	2	1	1	1	1	4	1	1	1	2	2	5	1	1	1	2	1	5	2
587	90	7	2	5	1	2	1	0	1	0	1	1	0	0	0	0	1	2	1	1	2	1	1	1	1	1	4	2	1	1	3	2	2	1	1	3	1	1	1	1	1	3	1	1	2	3	1	4	2
1323	49	4	2	1	1	2	0	0	1	0	0	1	0	0	1	0	2	1	0	2	3	0	3	0	2	2	1	2	2	2	3	1	2	1	1	2	2	2	3	3	2	1	1	2	3	2	1	2	2
911	66	6	2	5	3	2	0	0	0	0	0	0	0	0	0	0	1	2	1	2	1	1	2	2	2	2	1	1	2	1	4	1	3	1	1	3	2	2	2	-1	2	3	1	1	3	3	1	2	1
1706	56	5	2	1	2	2	0	0	0	0	0	0	0	0	0	0	2	1	0	2	2	0	3	1	2	3	1	1	2	1	2	1	2	1	1	3	3	1	3	3	3	3	1	1	3	3	1	3	1
469	24	1	2	3	3	2	0	0	1	0	0	1	0	0	0	0	0	1	2	1	1	3	2	1	1	2	1	1	5	1	2	1	1	1	1	4	1	2	1	1	1	4	1	1	2	5	1	4	1
1058	63	5	2	1	1	3	1	0	0	0	1	0	0	0	0	0	2	1	0	0	2	0	2	1	1	2	4	1	1	1	5	5	1	4	1	1	4	4	4	2	2	1	1	1	2	2	1	1	2
1667	31	2	2	4	3	2	0	0	0	1	0	1	0	0	0	0	1	1	1	0	0	0	3	0	1	1	1	1	1	1	1	2	1	1	1	4	1	2	2	1	1	4	1	1	2	2	1	5	2
531	44	3	2	4	1	2	0	0	0	0	0	0	0	0	0	0	0	0	0	0	0	0	0	0	0	0	1	1	1	1	1	3	1	1	1	3	1	1	5	1	1	3	1	1	2	3	1	4	1
1410	42	3	2	1	1	3	0	0	0	0	0	0	0	0	0	0	2	0	0	1	1	0	2	0	1	2	1	1	1	1	1	1	1	1	1	4	1	1	1	2	1	4	1	1	1	3	1	4	1
2053	41	3	2	1	2	2	0	0	0	0	0	0	0	0	0	0	2	0	0	1	1	0	2	0	1	2	1	1	1	1	2	1	1	1	1	5	1	2	2	1	1	4	1	1	1	3	1	5	2
2397	20	1	2	3	2	1	0	0	0	0	0	0	0	0	0	0	2	0	0	2	0	0	2	0	0	1	1	1	1	1	1	1	1	1	1	4	1	1	1	1	1	4	1	1	1	2	1	4	2
1295	31	2	2	1	3	3	0	0	0	0	0	0	0	0	0	0	2	0	0	1	0	0	2	1	0	0	1	1	1	1	1	1	1	1	1	4	1	1	1	1	1	4	1	1	2	2	1	4	2
2048	55	5	2	1	3	2	0	0	0	0	0	0	0	0							3	1	3	0	3	3	1	1	1	1	1	1	1	1	1	5	1	1	1	1	1	5	1	1	1	2	2	5	1
1361	48	4	2	1	2	2	1	1	2	1	2	3	1	0	3	2	3	2	2	2	3	2	3	2	2	4	2	3	2	2	2	2	3	2	1	2	1	1	2	2	1	2	1	2	2	2	2	3	2
1065	75	7	1	1	1	2	1	0	0	1	1	1	0	0	2	1	3	2	1	2	3	1	2	1	2	4	3	1	2	1	2	2	3	2	1	3	3	4	3	3	3	2	2	2	3	2	1	3	3
1273	72	6	2	5	1	2	0	0	0	1	0	1	0	0	1	2	2	1	1	2	3	1	3	1	1	3	2	1	2	1	2	2	2	2	1	3	1	2	1	2	1	4	1	2	2	3	1	4	3
1050	60	5	1	1	2		0	0	0	0	0	0	0	0	0	0	4	0	0	2	2	0	2	2	0	4	1	1	1	1	1	2	1	1	1	3	2	1	2	3	1	1	2	1	3	2	3	3	2
766	82	7	2	5	1	2	0	0	0	1	0	1	0	0	0	0	2	0	0	2	3	0	2	0	0	2	4	1	1	1	2	3	1	1	1	3	2	1	1	1	1	4	1	1	2	3	2	5	2
953	65	6	1	3	1	1	0	0	0	0	0	0	0	0	1	0	3	1	0	1	0	0	1	1	0	1	2	2	1	1	2	2	2	1	1	4	1	1	2	1	1	3	1	1	2	2	2	3	2
2023	33	2	2	3	2	2	2	2	2	3	4	5	1	1	2	2	3	3	2	4	3	2	2	1	3	3	1	1	2	5	1	1	1	1	1	5	1	1	1	3	1	5	1	3	1	1	1	5	2
855	75	7	1	4	1	3	1	1	0	1	2	1	0	0	2	0	0	0	0	0	3	1	4	4	0	4	5	1	1	1	1	5	1	1	1	4	1	1	1	5	1	1	1	1	1	3	2	4	1
1732	32	2	2	5	1		1	1	2	3	2	5	1	0	2	1	2	1	2	1	4	3	4	4	4	4	3	1	3	1	1	1	1	3	1	5	1	3	1	2	1	3	1	4	2	3	2	4	2
988	49	4	2	4	2	2	1	1	1	1	2	2	0	0	2	2	2	3	2	3	2	2	4	3	2	3	1	1	1	1	3	3	1	1	1	3	2	2	2	2	1	4	1	2	2	3	1	4	3
1822	67	6	2	3	1	1	0	0	0	0	0	0	0	0	0	0	3	2	0	3	3	0	4	2	2	2	3	1	1	1	2	2	1	1	1	3	1	1	2	1	1	3	1	1	2	3	1	4	3
2333	81	7	2	1	1	2	0	0	0	0	0	0	0	0	1	0	3	3	1	1	0	0	3	1	1	3	4	2	1	2	4	2	3	1	1	2	1	1	2	1	2	3	1	2	3	3	2	3	2
1207	16	1	2	3	4	3	0	0	0	0	0	0	0	0	0	0	2	0	1	1	3	0	3	0	1	3	1	1	1	1	1	1	1	1	1	4	1	1	1	2	1	4	1	1	1	3	1	4	1
1214	35	3	2	1	1	2	1	1	2	1	2	3	1	0	2	2	1	2	1	2	3	2	2	1	2	2	1	2	2	1	3	2	2	1	1	2	1	1	2	2	1	3	1	2	2	2	3	4	2
521	54	4	2	1	2	3	1	1	3	1	2	4	1	0	2	1	2	2	1	2	2	1	3	0	2	1	1	1	1	1	1	1	1	1	1	2	1	1	2	2	1	4	1	1	2	3	1	4	2
1264	55	5	1	1	1	3	1	1	1	1	2	2	0	0	0	0	0	0	0	0	4	0	0	3	2	2	1	2	2	2	2	3	1	1	1	3	1	2	1	2	2	3	1	1	2	4	1	3	3
2218	64	5	2	1	3	3	1	1	1	0	2	1	0	0	1	0	3	1	0	1	2	0	3	1	2	2	1	1	1	1	1	1	2	2	1	4	1	1	1	2	1	4	1	1	1	3	2	5	3
373	48	4	2	1	2	3	0	1	0	1	1	1	0	0	2	1	0	1	1	1	1	2	1	1	2	1	1	2	2	2	1	1	1	1	1	3	1	1	2	1	1	4	1	1	2	3	2	4	2
1712	72	6	2	4	2	2	0	0	1	0	0	1	0	0	0	1	1	1	0	1	2	0	2	0	1	2	2	1	3	1	2	2	2	2	1	4	1	1	2	3	1	4	1	3	2	3	3	2	2
913	55	5	2	1	1	3	0	0	0	0	0	0	0	0	0	0	0	0	0	0	1	0	1	0	1	1	1	1	1	1	3	1	2	1	1	4	1	1	1	1	2	4	1	1	2	2	1	3	3
968	27	2	1	3	2	1	3	3	3	3	6	6	1	1	3	4	1	3	2	4	3	1	4	3	4	3	4	2	3	3	2	1	2	2	1	4	1	1	1	2	1	3	1	1	2	2	1	4	1
1531	56	5	2	4	2	2	3	3	3	2	6	5	1	1	3	2	3	1	3	3	3	4	3	1	2	2	1	2	1	1	2	1	2	2	1	5	1	1	2	1	1	4	1	1	2	1	1	3	2
1497	79	7	1	1	1	3	1	1	1	0	2	1	0	0	1	2	3	3	3	3	3	2	3	2	2	2	1	3	3	1	3	3	3	1	1	3	3	2	3	2	1	2	2	2	3	1	1	2	1
1056	43	3	2	4	1	2	1	0	1	1	1	2	0	0	0	0	0	0	0	0	0	0	0	0	0	0	2	2	2	1	2	3	2	3	1	3	1	1	2	2	1	3	1	2	2	1	2	3	1
1449	42	3	1	1	2	3	0	1	0	1	1	1	0	0	2	1	2	2	3	2	2	1	2	3	2	1	1	2	1	1	2	2	2	1	1	4	1	1	5	1	1	5	1	1	2	1	2	4	1
1796	48	4	1	3	2	2	2	0	1	0	2	1	0	0	0	2	0	0	0	2	1	0	3	1	2	1	1	1	1	1	1	3	1	1	1	3	1	1	3	1	1	4	1	1	3	2	1	4	1
1944	77	7	2	5	1	2	1	0	1	1	1	2	0	0	0	0	2	1	1	2	1	2	1	1	0	1	4	2	2	1	3	4	2	1	1	3	2	4	1	3	1	3	1	2	2	2	1	3	1
1215	65	6	1	1	1	2	0	1	0	1	1	1	0	0	1	0	1	0	1	2	2	1	3	1	2	1	2	3	2	2	3	2	3	2	1	3	1	1	3	2	1	3	1	2	2	1	2	3	1
1270	55	5	2	1	2	3	0	0	0	0	0	0	0	0	0	1	2	1	0	1	2	1	1	1	0	2	3	2	1	1	3	1	2	1	1	4	1	1	1	2	1	5	1	1	2	1	1	5	2
259	59	5	1	3	1	3	0	0	0	1	0	1	0	0	0	0	1	2	0	2	1	0	1	2	1	3	4	2	1	1	2	1	3	1	1	1	1	1	2	1	1	2	1	1	2	1	2	2	1
1890	60	5	1	1	2	3	0	0	1	0	0	1	0	0	1	0	1	0	1	0	2	0	2	1	1	2	1	4	1	1	4	1	4	2	1	2	1	1	2	2	1	4	1	2	2	1	1	4	2
1603	17	1	2	3	2	1	0	0	0	0	0	0	0	0	3	3	4	0	3	1	4	3	4	2	1	4	3	3	1	2	1	1	2	2	1	3	3	1	1	3	1	1	1	1	5	1	3	1	1
86	23	1	1	3	2	1	1	0	0	1	1	1	0	0	0	3	3	1	3	1	1	1	3	1	3	3	5	2	2	1	2	1	2	2	1	4	1	1	1	2	1	4	1	1	2	3	1	4	1
973	57	5	1	4	2		1	1	1	1	2	2	0	0	0	1	0	1	1	1	1	0	3	1	2	3	3	2	2	1	3	2	3	1	1	2	1	1	3	3	1	3	2	2	3	2	1	4	2
2256	74	6	1	1	1	2	0	0	0	0	0	0	0	0	1	0	1	2	1	3	0	2	3	0	4	3	1	4	1	1	1	1	2	1	1	5	-1	1	4	1	1	4	1	1	5	1	2	4	2
1755	56	5	2	4	1		1	0	0	1	1	1	0	0	0	1	2	3	0	1	2	0	3	2	2	3	3	2	1	1	2	2	1	1	1	4	1	1	2	1	1	3	1	1	2	1	3	5	1
1254	28	2	2	1	2	3	1	1	0	0	2	0	0	0	0	1	1	1	1	1	0	0	0	0	0	0	1	2	3	1	1	1	2	2	1	4	1	1	2	1	1	4	1	1	2	1	1	4	3
1020	75	7	1	1	2	3	0	0	1	1	0	2	0	0	1	1	1	2	1	2	2	1	1	1	1	2	4	3	2	1	3	3	2	1	1	2	1	3	1	1	2	4	1	1	2	2	1	4	2
2154	35	3	1	3	2	2	1	3	3	2	4	5	1	1	3	2	4	3	3	3	4	4	4	2	2	4	1	2	1	1	3	1	2	3	1	3	1	1	3	3	1	3	1	4	3	1	1	3	1
2145	42	3	2	3	1	1	2	2	2	1	4	3	1	1	0	1	2	2	3	2	4	2	3	2	2	4	1	3	3	3	3	1	2	3	1	4	1	1	3	2	1	3	1	3	3	1	1	3	2
1573	79	7	1	1	1	2	1	0	2	2	1	4	1	0	0	2	1	2	1	3	1	0	1	3	1	2	4	1	1	1	4	2	1	1	1	3	1	4	3	2	1	2	4	1	1	1	1	3	1
1414	17	1	1	3	4		0	1	1	1	1	2	0	0	2	1	2	1	2	2	1	1	2	1	2	2	-1	2	3	1	2	1	2	4	1	2	2	2	2	3	2	4	3	2	3	2	1	3	1
720	60	5	2	1	2	2	0	0	0	0	0	0	0	0	0	0	0	0	0	0	0	0	0	0	0	0	1	1	3	1	3	1	3	1	1	3	4	5	2	4	4	3	1	1	2	2	1	3	1
813	38	3	2	4	2	2	1	2	3	2	3	5	1	1	1	3	4	2	3	1	3	2	4	2	2	4	2	2	3	2	2	2	2	3	1	1	1	3	3	3	1	1	1	3	3	2	1	2	1
1018	63	5	2	5	2	3	0	1	3	3	1	6	1	0	1	2	3	3	2	4	1	2	4	0	1	2	1	2	1	1	1	1	2	3	1	1	3	3	3	2	1	3	1	4	3	2	1	3	1
1467	27	2	1	1	2	2	1	0	1	1	1	2	0	0	1	2	2	1	2	2	2	1	4	1	3	2	1	1	4	1	2	1	1	2	1	3	2	1	1	3	1	4	1	2	1	2	1	4	2
2060	48	4	1	1	2	3	1	1	1	0	2	1	0	0	0	0	0	2	0	2	2	0	3	3	2	3	3	1	3	2	2	2	2	2	1	4	3	3	3	4	1	3	2	2	1	1	1	3	2
1109	43	3	2	1	2	3	0	0	1	0	0	1	0	0	2	1	1	2	0	3	0	1	3	0	1	2	2	2	4	2	3	1	3	2	1	1	2	2	2	4	2	1	1	1	2	3	1	3	1
1668	20	1	2	3	2	3	1	0	1	0	1	1	0	0	0	2	1	2	1	2	2	1	0	0	0	3	1	1	1	1	1	2	1	1	1	2	3	4	2	1	2	4	1	1	1	2	1	3	1
2374	59	5	2	1	1	2	3	3	3	3	6	6	1	1		0	0	0	0	0	1	1	2	1	1	2	4	2	1	1	2	1	1	1	1	1	1	1	1	1	1	5	1	1	1	1	1	5	1
1355	76	7	1	4	1	2	2	2	2	1	4	3	1	1	0	0	0	0	0	0	2	0	0	1	2	2	3	1	1	1	3	3	2	1	1	4	1	1	5	1	1	4	1	1	2	1	1	3	1
1130	78	7	2	5	1	1	2	2	2	1	4	3	1	1	2	2	3	2	2	2	3	2	2	2	1	2	4	3	1	1	3	3	2	1	1	1	1	1	3	3	1	1	1	1	3	1	1	3	1
2086	65	6	1	1	1	2	1	1	1	1	2	2	0	0	1	1	1	1	2	3	3	1	3	1	2	3	3	2	1	1	2	3	1	1	1	1	1	1	1	1	1	3	1	1	2	1	1	4	1
42	75	7	1	5	2	2	0	0	0	0	0	0	0	0	0	0	0	0	0	0	0	0	0	0	0	0	3	2	2	1	3	3	2	1	1	2	1	1	3	1	1	3	1	1	3	1	1	3	1
242	74	6	1	5	2	2	0	0	0	0	0	0	0	0	0	0	0	0	0	0	0	0	0	0	0	0	3	2	1	1	2	2	2	1	1	3	1	1	2	1	1	2	1	1	3	1	1	3	1
667	80	7	1	5	1	2	0	0	0	0	0	0	0	0	0	0	0	0	0	0	0	0	0	0	0	0	5	1	2	1	2	5	1	1	1	4	1	4	1	1	1	3	1	1	3	1	1	3	1
2095	75	7	2	5	1	1	1	0	1	0	1	1	0	0	1	1	1	1	1	1	2	2	3	2	3	3	1	5	1	1	5	1	2	1	1	3	1	1	3	3	1	4	1	1	2	1	1	4	1
1417	82	7	1	1	1	1	1	1	1	1	2	2	0	0	0	0	2	2	0	1	3	0	3	3	3	3	4	2	2	1	2	2	2	1	1	4	1	2	2	2	1	4	1	1	2	1	1	4	1
2240	49	4	2	1	2	3	0	0	0	0	0	0	0	0	0	0	0	0	0	0	0	0	0	0	0	1	1	5	1	1	5	1	2	1	1	1	1	1	2	1	1	5	1	1	1	1	1	5	1
2121	75	7	1	1	1	2	2	0	1	0	2	1	0	0	0	0	1	2	0	2	3	1	3	3	3	3	5	1	1	1	2	1	2	1	1	3	1	2	2	2	1	4	1	1	2	1	1	4	1
1928	66	6	1	1	1	2	0	0	0	0	0	0	0	0	0	0	2	1	0	1	1	0	3	2	2	3	3	1	1	1	3	2	1	1	1	5	1	1	3	1	1	3	1	1	3	1	1	3	1
2436	68	6	1	3	1	1	0	0	0	0	0	0	0	0	2	0	1	0	0	2	0	0	3	2	2	3	4	3	1	1	2	3	2	5	1	2	1	1	1	1	1	3	1	1	3	1	1	3	1
1480	72	6	2	5	1	1	1	1	1	1	2	2	0	0	2	1	2	1	2	1	1	2	1	1	1	3	3	2	1	1	2	2	2	1	1	4	1	1	2	2	1	4	1	1	2	1	1	4	1
1580	70	6	2	1	1	2	1	1	0	0	2	0	0	0	1	0	2	2	2	2	2	1	2	1	1	2	1	5	1	1	2	1	2	1	1	1	1	1	2	1	1	5	1	1	1	1	1	4	1
196	74	6	1	1	1	2	0	0	0	0	0	0	0	0	0	0	1	1	0	0	2	0	4	0	0	4	3	3	1	1	3	2	5	1	1	2	1	1	1	1	1	2	1	1	1	1	1	2	1
954	68	6	1	4		1	0	0	0	0	0	0	0	0	0	0	1	0	0	1	0	0	1	0	0	1	3	2	1	1	1	3	2	2	1	3	1	1	1	1	1	3	1	1	2	1	1	3	1
2081	69	6	1	1	2	2	0	0	0	0	0	0	0	0	0	0	0	0	0	2	2	1	2	1	1	2	2	5	1	1	1	2	1	1	1	2	1	1	2	1	1	4	1	1	2	1	1	4	1
1125	76	7	1	5	1	2	1	1	0	1	2	1	0	0	1	1	2	2	1	2	1	0	1	0	0	3	2	4	1	1	1	2	2	1	1	3	1	1	2	1	1	3	1	1	2	1	1	4	1
2432	79	7	2	1	1	2	0	0	0	0	0	0	0	0	0	0	1	0	0	1	1	0	1	1	0	2	5	2	1	1	2	1	2	3	1	4	1	1	1	1	1	4	1	1	1	1	1	4	1
2456	74	6	2	5	3	1	0	0	0	0	0	0	0	0	0	0	0	1	0	1	1	0	1	2	1	0	4	1	1	1	1	3	1	1	1	4	1	1	1	1	1	3	1	1	2	1	1	4	1
2503	38	3	1	4	1	1	0	0	0	0	0	0	0	0	0	0	0	0	0	0	2	1	0	1	1	2	1	4	2	1	4	1	2	3	1	4	1	1	2	2	1	4	1	1	2	1	1	4	1
624	68	6	1	1	2	3	0	0	0	0	0	0	0	0	0	0	0	0	0	1	0	1	3	0	1	2	3	1	2	1	2	3	1	1	1	4	1	2	1	2	1	4	1	1	1	1	1	4	1
2110	87	7	1	1	3	3	0	0	0	0	0	0	0	0	0	0	0	0	0	0	0	0	0	0	4	4	5	1	1	1	5	1	1	1	1	1	1	1	5	1	1	3	1	1	1	1	1	4	1
2419	82	7	2	5	1	2	0	0	0	0	0	0	0	0	0	0	2	0	0	2	0	0	2	0	0	2	4	1	1	1	2	1	1	1	1	1	1	1	1	2	1	4	1	1	1	1	1	4	1
2445	69	6	2	4	2		0	0	1	0	0	1	0	0	0	0	2	0	0	2	2	0	2	1	3	2	4	3	2	1	2	2	2	1	1	3	1	1	2	1	1	4	1	1	2	1	1	4	1
2290	82	7	2	5	1	1	1	0	1	0	1	1	0	0	0	1	2	1	0	0	1	0	2	0	0	2	3	2	1	1	3	2	3	1	1	4	1	1	2	1	1	2	1	1	2	1	1	3	1
1381	72	6	2	1	1	3	1	1	0	0	2	0	0	0	0	0	0	1	0	0	1	2	2	2	3	3	4	2	1	1	1	3	2	3	1	3	1	4	2	1	1	4	1	1	2	1	1	4	1
2089	74	6	1	1	1	2	1	0	1	0	1	1	0	0	1	1	1	1	1	1	1	0	0	1	1	1	1	5	1	1	5	1	1	1	1	4	1	1	2	2	1	4	1	1	2	1	1	4	1
321	85	7	1	5	2	2	0	0	1	1	0	2	0	0	2	1	2	1	1	1	1	1	1	0	0	2	3	1	1	1	2	3	1	1	1	3	1	1	1	1	1	4	1	1	1	1	1	4	1
1236	82	7	2	5	1	1	0	0	1	0	0	1	0	0	1	0	0	1	1	1	1	0	0	1	1	2	4	1	2	1	2	3	1	1	1	3	1	1	2	2	1	3	1	1	2	1	1	4	1
1466	28	2	1	3	3	2	2	2	3	3	4	6	1	1	3	2	1	2	4	1	3	3	4	1	2	2	1	2	2	1	2	2	2	1	1	3	1	1	1	2	1	3	1	2	2	1	1	3	1
2369	72	6	2	5	2	2	2	2	2	2	4	4	1	1	0	0	0	0	0	0	0	2	1	1	2	3	3	2	1	1	3	2	2	2	1	4	1	1	2	1	1	3	1	1	2	1	1	1	1
1155	49	4	1	1	2	2	2	2	1	3	4	4	1	1	0	0	0	0	1	3	0	1	3	2	0	2	3	2	2	4	2	2	3	1	1	2	1	1	1	2	1	1	1	1	2	1	1	1	1
2125	24	1	1	3	2	1	1	1	2	1	2	3	1	0	2	3	3	3	3	2	4	2	4	2	4	4	3	1	3	3	2	1	1	4	1	4	1	1	1	2	1	4	1	1	1	1	1	2	1
2087	50	4	2	4	2	1	2	3	1	1	5	2	0	1	2	2	2	3	2	3	2	2	3	4	3	2	4	2	2	1	2	1	2	1	1	1	1	1	2	1	1	4	1	1	2	1	1	4	1
1120	71	6	2	1	1	2	2	2	1	2	4	3	1	1	2	3	3	1	2	3	1	2	2	0	2	2	3	2	2	1	3	2	2	1	1	3	1	1	3	2	1	3	1	1	3	1	1	3	1
1129	39	3	1	4	1	1	2	2	1	2	4	3	1	1	2	2	2	2	2	2	1	2	2	1	2	2	3	3	1	1	3	3	2	3	1	1	1	1	2	3	1	3	1	1	2	1	1	3	1
783	72	6	1	1	1	2	1	2	2	1	3	3	1	1	3	4	1	1	3	3	1	3	1	3	2	3	4	2	1	1	2	3	2	1	1	3	1	1	2	1	1	3	1	1	2	1	1	4	1
1047	71	6	2	1	1	3	1	0	3	2	1	5	1	0	1	0	0	0	0	0	0	0	2	0	0	2	1	5	1	1	1	1	1	1	1	3	1	1	1	1	1	4	1	1	1	1	1	4	1
14	52	4	2	1	2	3	1	2	1	1	3	2	0	1	0	0	3	3	3	3	3	2	3	3	3	3	3	3	2	1	2	1	2	3	1	2	1	1	2	1	1	2	1	2	2	1	1	4	1
1992	51	4	2	3	2	1	1	2	1	2	3	3	1	1	1	2	2	2	2	1	3	1	2	2	2	3	1	2	1	2	2	2	3	1	1	3	1	1	3	3	1	3	1	3	3	1	1	3	1
471	54	4	2	3	2	2	1	2	1	2	3	3	1	1	0	2	0	0	2	2	2	0	3	2	2	4	1	5	1	1	4	-1	1	1	1	2	1	1	4	1	1	5	1	1	1	1	1	4	1
1123	51	4	2	1	1	3	1	1	1	1	2	2	0	0	3	3	3	2	2	2	2	2	3	2	2	3	2	2	2	1	2	3	2	1	1	4	3	2	3	1	1	3	1	1	2	1	1	3	1
1750	50	4	1	4	2	2	1	1	1	2	2	3	1	0	1	0	0	1	1	0	0	0	1	0	1	0	2	4	3	2	3	2	2	1	1	4	1	1	1	2	1	4	1	1	1	1	1	4	1
2187	76	7	2	1	1	2	1	1	1	2	2	3	1	0	0	0	0	0	0	0	1	0	0	0	3	2	1	1	1	1	3	2	1	1	1	4	1	1	1	1	1	5	1	1	1	1	1	1	1
1538	53	4	2	4	2	3	2	1	1	1	3	2	0	1	1	1	2	2	2	2	2	2	2	3	1	2	2	2	3	2	3	2	2	1	1	3	1	1	2	2	2	3	1	2	2	1	1	4	1
2107	66	6	2	1	2	2	1	1	2	1	2	3	1	0	0	1	2	2	1	1	2	1	1	3	3	3	1	5	1	1	5	1	2	2	1	3	1	1	1	1	1	5	1	1	1	1	1	4	1
600	39	3	2	3	2	3	2	1	1	0	3	1	0	1	0	0	0	0	0	0	0	0	0	0	0	0	1	2	1	1	1	1	3	1	1	1	1	1	4	2	1	2	1	1	2	1	1	2	1
387	20	1	2	3	2	2	0	1	0	1	1	1	0	0	2	1	3	2	3	2	2	2	3	2	2	3	1	1	2	2	1	2	1	1	1	3	1	1	1	1	1	4	1	1	2	1	1	3	1
1893	62	5	2	1	1	2	2	1	1	1	3	2	0	1	1	2	2	1	1	2	2	2	1	1	1	1	2	3	2	3	2	2	2	2	1	3	1	1	2	2	1	3	1	2	2	1	1	3	1
1853	74	6	2	5	1	2	1	1	0	2	2	2	0	0	0	0	2	2	1	2	3	2	3	2	3	3	3	2	3	1	2	3	2	1	1	3	2	2	2	3	2	3	2	1	2	1	1	3	1
368	54	4	1	1	1	2	1	1	1	1	2	2	0	0	0	1	1	2	2	2	4	2	2	2	2	2	1	5	1	1	1	1	1	2	1	2	1	1	1	1	1	4	1	1	1	1	1	4	1
1672	45	4	1	4	2	2	1	1	1	1	2	2	0	0	1	2	1	3	3	2	2	1	3	1	2	1	5	2	1	1	2	3	2	1	1	2	1	1	2	1	1	4	1	2	2	1	1	3	1
2231	62	5	1	1	2	2	1	1	1	1	2	2	0	0	1	1	2	2	1	2	2	1	3	2	2	3	3	2	1	3	3	2	2	1	1	3	2	2	2	1	1	5	1	1	2	1	1	4	1
2092	70	6	2	5	1	1	1	1	1	1	2	2	0	0	0	0	0	0	0	0	2	0	0	1	1	1	1	5	1	1	2	1	2	1	1	4	1	1	2	1	1	4	1	1	2	1	1	4	1
2115	76	7	2	5	2	2	1	1	1	0	2	1	0	0	0	3	2	1	0	3	3	0	4	2	3	3	4	1	1	1	3	-1	4	1	1	3	1	1	2	4	1	4	1	1	2	1	1	4	1
2158	52	4	2	1	2	3	1	1	1	1	2	2	0	0	0	0	0	0	0	0	1	0	0	2	1	2	2	2	1	1	1	1	1	1	1	1	1	1	1	1	1	4	1	1	1	1	1	4	1
154	24	1	1	3	2	3	1	1	1	1	2	2	0	0	1	2	2	2	3	3	2	1	1	1	0	3	1	2	2	1	3	2	2	1	1	3	1	1	2	2	1	3	1	1	2	1	1	3	1
992	66	6	2	4	2	2	1	1	1	1	2	2	0	0	0	0	0	0	0	1	0	0	2	0	2	2	5	1	1	1	3	1	2	1	1	4	1	1	1	3	1	4	1	1	2	1	1	3	1
355	74	6	1	1	1	3	1	1	1	1	2	2	0	0	1	1	1	1	0	0	1	2	1	0	0	0	2	2	1	1	2	1	2	1	1	2	1	1	3	2	1	4	1	1	2	1	1	4	1
1122	81	7	2	5	1	1	0	2	1	1	2	2	0	0	1	2	2	1	2	2	1	1	2	1	1	3	3	2	1	1	2	3	2	1	1	3	1	1	2	1	1	3	1	1	2	1	1	3	1
2284	51	4	1	1	2	3	0	0	2	1	0	3	1	0	0	0	0	0	0	0	0	0	0	0	0	0	4	1	2	1	1	1	1	1	1	1	1	1	3	1	1	5	1	1	5	1	1	4	1
856	54	4	1	3	3	2	0	1	0	0	1	0	0	0	1	2	1	3	2	3	0	1	3	2	2	3	3	3	1	1	2	1	2	1	1	4	1	1	2	1	1	3	1	1	2	1	1	4	1
902	86	7	2	1	1	2	1	1	1	1	2	2	0	0	0	0	1	0	0	0	2	1	1	1	2	3	4	2	1	1	2	4	1	1	1	2	1	1	2	3	1	1	1	1	2	1	1	4	1
2073	69	6	1	1	1	2	1	1	1	1	2	2	0	0	0	0	0	0	0	0	2	1	2	2	3	2	3	2	3	2	2	3	2	1	1	4	1	1	2	1	1	4	1	1	2	1	1	5	1
1743	25	2	2	3	2	2	1	1	1	1	2	2	0	0	1	1	2	2	1	0	2	1	1	2	2	1	1	2	2	1	3	3	2	2	1	2	1	1	1	1	1	3	1	1	2	1	1	3	1
2215	59	5	1	3	2	1	1	1	1	1	2	2	0	0	0	0	0	2	1	1	1	1	1	2	2	2	1	3	1	1	2	1	2	1	1	1	1	1	2	1	1	4	1	1	2	1	1	4	1
1852	73	6	2	1	1	2	0	0	0	0	0	0	0	0	0	0	2	0	1	3	3	1	3	3	3	3	4	1	3	1	1	3	1	1	1	4	2	2	1	2	1	3	2	1	1	1	1	4	1
2113	76	7	1	5	1	2	1	0	1	0	1	1	0	0	1	2	3	3	0	1	1	1	1	3	3	3	5	2	2	1	2	3	2	2	1	4	1	3	2	4	2	3	1	1	3	1	1	3	1
71	59	5	2	5	1	2	1	1	1	0	2	1	0	0	0	0	3	2	1	2	2	2	2	2	2	2	1	1	2	1	3	2	1	1	1	2	1	2	2	1	1	3	1	1	2	1	1	4	1
349	35	3	2	1	2	3	0	1	1	1	1	2	0	0	1	2	2	0	1	2	3	2	3	0	1	3	1	2	1	1	2	1	1	1	1	2	1	1	2	2	1	4	1	2	2	1	1	4	1
277	44	3	2	1	1	3	0	0	0	0	0	0	0	0	1	0	1	2	0	3	4	3	3	0	0	4	3	2	2	2	1	3	2	2	1	3	2	2	3	2	2	3	1	2	3	1	1	3	1
819	60	5	1	1	2	3	0	0	2	1	0	3	1	0	0	1	0	0	0	2	0	1	0	0	0	0	2	2	1	1	2	2	2	1	1	3	1	3	2	2	1	3	1	1	3	1	1	3	1
1946	53	4	2	3	2	2	1	0	0	0	1	0	0	0	1	2	1	2	2	3	2	1	1	2	2	2	1	5	1	1	2	2	1	1	1	4	1	1	1	2	1	4	1	1	2	1	1	4	1
2326	67	6	1	1	2	2	0	0	0	0	0	0	0	0	0	1	3	3	1	1	2	0	4	1	1	3	1	2	1	2	4	1	2	1	1	3	1	1	2	2	1	3	1	1	2	1	1	1	1
1808	79	7	1	1	1	2	1	0	0	0	1	0	0	0	0	0	3	3	0	3	2	0	3	2	2	2	5	1	1	1	2	4	1	1	1	3	1	1	2	1	1	3	1	1	2	1	1	4	1
2057	79	7	2	1	1	2	1	1	1	0	2	1	0	0	0	1	2	2	0	2	2	0	3	1	2	3	3	2	1	1	3	3	2	1	1	4	1	1	2	1	1	2	1	1	3	1	1	3	1
1501	61	5	2	1	2	2	0	0	0	0	0	0	0	0	0	1	2	1	2	2	2	1	1	2	3	2	1	2	1	1	1	1	2	1	1	4	1	1	2	1	1	4	1	1	2	1	1	5	1
1506	71	6	2	1	2	3	1	1	1	0	2	1	0	0	1	0	1	2	0	2	2	1	1	2	3	2	3	2	1	1	2	2	2	1	1	4	1	1	2	2	1	4	1	1	1	1	1	5	1
99	72	6	1	1	2	2	1	0	1	0	1	1	0	0	0	0	0	0	0	0	0	0	0	0	0	0	3	3	1	1	2	2	2	1	1	1	1	1	3	2	1	3	1	1	3	1	1	3	1
2098	62	5	2	1	2	2	1	0	1	0	1	1	0	0	1	1	0	2	1	2	2	2	2	2	2	2	3	1	1	1	3	1	1	1	1	5	1	1	1	2	1	4	1	1	2	1	1	5	1
72	51	4	2	1	2	3	0	0	1	0	0	1	0	0	0	0	2	2	1	2	2	2	2	2	2	2	1	1	1	1	3	3	1	1	1	3	1	2	2	1	1	3	1	1	2	1	1	5	1
1362	48	4	1	2	2	2	0	1	1	1	1	2	0	0	1	2	1	1	1	1	3	1	1	2	1	1	1	5	1	2	4	1	2	2	1	2	1	1	2	1	1	3	1	1	2	1	1	3	1
847	55	5	1	1	3	3	0	0	2	1	0	3	1	0	0	2	0	2	0	2	2	0	0	0	0	2	2	4	1	1	5	1	2	1	1	1	1	1	2	1	1	3	1	1	2	1	1	3	1
1985	77	7	2	2	2	1	1	1	0	1	2	1	0	0	0	0	0	0	1	1	1	1	1	2	3	1	5	1	1	1	1	1	1	1	1	1	1	1	1	2	1	5	1	1	1	1	1	5	1
1284	59	5	2	1	1	2	0	1	1	1	1	2	0	0	0	1	1	1	1	2	2	1	2	1	1	1	3	1	4	2	5	3	2	2	1	3	1	1	2	2	1	4	1	1	1	1	1	4	1
974	40	3	1	3	1	2	1	0	0	0	1	0	0	0	1	1	1	1	2	2	1	1	2	1	3	2	1	5	2	2	4	1	2	1	1	3	1	1	2	3	1	3	1	1	3	1	1	3	1
1028	53	4	1	1	1	3	1	0	0	0	1	0	0	0	0	1	2	1	2	2	1	1	3	1	2	2	2	2	3	2	3	2	2	1	1	2	1	1	2	2	1	3	1	2	2	1	1	3	1
621	73	6	2	1	1	3	0	1	1	1	1	2	0	0	0	0	2	1	0	1	1	0	1	3	1	2	3	2	1	1	2	2	2	1	1	3	2	2	2	2	1	3	1	2	3	1	1	3	1
2339	76	7	2	1	3	3	1	1	1	0	2	1	0	0	1	1	1	2	1	1	1	1	0	1	1	1	4	2	2	1	2	3	1	1	1	2	2	1	2	2	1	4	1	1	1	1	1	4	1
862	42	3	1	3	2	3	0	1	1	1	1	2	0	0	2	1	1	0	1	3	1	1	2	0	0	1	4	3	3	2	3	4	3	1	1	1	1	1	2	2	-1	3	1	2	3	1	1	2	1
1895	61	5	2	1	1	2	0	1	1	1	1	2	0	0	2	1	1	0	1	1	2	1	1	0	1	2	1	3	2	2	3	1	2	1	1	3	1	1	2	2	1	3	1	1	2	1	1	3	1
2083	79	7	1	1	2	2	0	1	1	1	1	2	0	0	0	0	0	0	0	2	1	2	4	1	1	2	3	1	1	1	1	4	1	1	1	1	1	1	1	1	1	4	1	1	1	1	1	5	1
1904	33	2	2	3	2	3	0	1	1	0	1	1	0	0	0	0	0	0	0	0	0	0	0	0	2	1	5	1	1	1	1	1	1	1	1	3	1	1	1	1	1	5	1	1	1	1	1	5	1
519	66	6	2	1	1	2	1	0	1	0	1	1	0	0	0	1	1	2	1	2	3	1	1	2	2	1	5	1	1	1	4	1	2	1	1	1	1	1	2	1	1	5	1	1	2	1	1	3	1
769	50	4	2	1	2	3	0	0	1	1	0	2	0	0	0	0	3	0	1	1	3	2	3	0	1	3	1	1	1	5	2	3	1	1	1	3	1	1	2	1	1	4	1	1	1	1	1	4	1
2100	72	6	2	5	1	1	1	0	1	0	1	1	0	0	1	0	0	2	1	2	2	1	1	2	2	3	4	5	1	1	3	1	2	3	1	5	1	1	2	2	1	4	1	1	1	1	1	4	1
1288	42	3	1	1	2	3	0	0	1	1	0	2	0	0	1	1	0	0	1	1	0	0	0	0	0	0	1	5	1	1	2	1	2	1	1	5	1	1	2	4	1	4	1	1	2	1	1	4	1
1443	37	3	1	1	2	3	0	0	0	0	0	0	0	0	1	0	2	0	1	2	2	1	2	1	2	2	1	2	1	1	3	1	2	1	1	3	1	1	1	1	1	4	1	1	2	1	1	4	1
2451	80	7	2	1	2	3	0	0	0	0	0	0	0	0	0	1	2	0	0	1	2	0	2	3	3	2	5	2	1	1	2	3	2	1	1	4	1	1	2	1	1	4	1	1	2	1	1	4	1
223	73	6	2	1	1	1	0	1	1	0	1	1	0	0	0	0	1	0	0	0	1	0	0	1	0	2	4	2	1	1	2	1		5	1	3	1	1	2	1	1	4	1	1	5	1	1	-1	1
1283	52	4	2	4	3	2	0	0	0	1	0	1	0	0	0	1	1	1	0	1	2	1	4	3	0	2	3	2	1	1	2	1	2	1	1	4	1	1	2	2	1	5	1	1	1	1	1	5	1
1942	76	7	1	1	1	2	0	0	1	1	0	2	0	0	0	0	1	0	0	1	0	0	3	0	1	0	4	1	1	1	1	4	1	1	1	4	2	2	1	2	1	3	1	1	1	1	1	4	1
440	64	5	1	1	3	3	0	0	0	0	0	0	0	0	1	1	1	1	1	1	1	1	1	1	3	2	1	5	1	1	5	1	2	1	1	2	1	1	2	1	1	5	1	1	2	1	1	4	1
1001	56	5	1	4	1	2	0	0	0	0	0	0	0	0	0	0	3	1	1	3	1	0	2	0	0	4	1	5	1	1	2	1	2	1	1	4	1	1	1	1	1	5	1	1	2	1	1	5	1
1769	36	3	2	4	1	2	0	0	0	0	0	0	0	0	0	0	2	2	1	2	1	1	2	1	1	2	5	2	1	1	2	1	2	1	1	4	1	1	2	1	1	4	1	1	2	1	1	5	1
622	79	7	2	4	1	1	0	0	1	1	0	2	0	0	1	0	1	1	0	1	2	1	2	1	3	2	3	1	1	1	1	2	1	1	1	2	1	1	3	1	1	4	1	1	1	1	1	5	1
551	57	5	1	4	1	1	1	0	0	0	1	0	0	0	0	0	0	0	0	0	0	0	0	0	0	0	2	2	2	1	2	1	1	1	1	4	1	1	3	1	1	4	1	1	2	1	1	4	1
2094	79	7	1	1	3	2	1	0	1	0	1	1	0	0	0	0	0	2	0	0	0	0	0	0	3	2	1	2	1	1	2	1	2	1	1	4	1	1	2	2	1	4	1	1	2	1	1	4	1
1850	61	5	1	3	1	1	1	0	0	0	1	0	0	0	0	1	2	1	0	2	1	1	2	1	1	3	2	5	1	1	2	2	1	1	1	2	1	1	2	1	1	5	1	1	2	1	1	4	1
1900	58	5	2	4	1	3	0	0	1	0	0	1	0	0	0	0	2	1	1	1	3	1	3	0	0	3	4	2	1	1	1	3	1	1	1	3	2	2	2	3	2	3	1	4	2	1	1	3	1
1917	30	2	1	3	3	1	0	0	0	1	0	1	0	0	1	0	2	3	1	0	2	0	1	3	0	2	1	5	2	1	3	1	1	1	1	1	1	1	2	1	1	5	1	1	1	1	1	1	1
2438	79	7	1	1	1	3	0	0	0	0	0	0	0	0	3	0	2	0	0	2	0	0	3	1	0	3	4	1	1	1	1	3	1	1	1	2	1	-1	2	1	1	5	1	1	1	1	1	5	1
2052	85	7	1	5	1	2	1	1	0	0	2	0	0	0	0	0	0	3	1	2	0	0	1	0	0	1	4	4	1	1	2	3	2	1	1	2	1	2	2	1	1	2	3	1	1	1	1	3	1
2257	42	3	2	1	2	2	1	0	1	0	1	1	0	0	0	0	2	1	0	1	2	0	0	0	0	2	1	5	1	1	1	1	1	1	1	4	1	1	1	1	1	4	1	1	2	1	1	4	1
995	79	7	2	5	2	2	0	0	1	0	0	1	0	0	0	1	0	0	0	0	0	0	1	0	0	0	3	1	1	1	1	1	1	1	1	1	1	1	1	1	1	5	1	1	1	1	1	5	1
70	28	2	2	1	2	3	1	0	1	0	1	1	0	0	0	1	1	0	1	0	2	1	1	2	2	2	2	1	1	1	3	2	2	1	1	2	1	1	2	1	1	4	1	1	2	1	1	4	1
1150	92	7	2	5	2	1	0	1	1	0	1	1	0	0	0	0	0	0	0	0	2	0	4	0	4	3	4	1	1	1	3	2	2	1	1	4	1	1	2	1	1	3	1	1	2	1	1	3	1
628	79	7	1	3	1	2	1	1	0	0	2	0	0	0	1	0	1	0	1	1	1	0	2	0	0	2	5	2	1	1	1	5	1	1	1	5	1	2	1	2	1	4	1	1	1	1	1	4	1
888	53	4	1	3	2	2	1	0	0	0	1	0	0	0	0	0	2	1	0	2	2	0	3	0	0	4	3	2	1	1	3	1	2	1	1	3	1	1	3	1	1	3	1	1	3	1	1	3	1
375	91	7	2	5	3	2	0	0	0	0	0	0	0	0	0	0	2	1	0	2	2	0	3	0	0	3	5	2	2	1	2	4	2	1	1	4	1	1	2	2	1	4	1	2	2	1	1	4	1
926	77	7	1	1	1	2	0	0	0	0	0	0	0	0	0	0	3	0	0	1	3	0	2	0	0	4	5	1	1	1	1	4	1	1	1	4	1	1	1	1	5	3	1	1	1	1	1	4	1
940	73	6	2	5	1		0	0	0	0	0	0	0	0	0	0	0	0	0	0	3	2	2	2	2	2	5	2	4	2	4	2	2	1	1	1	1	1	2	3	2	3	1	1	4	1	1	3	1
1726	26	2	1	3	3	2	0	0	0	0	0	0	0	0	0	1	2	0	0	1	2	1	3	0	0	3	5		1	1	1	1	1	1	1	3	1	1	1	1	1	4	1	1	1	1	1	4	1
2293	62	5	1	1	2	3	0	0	1	0	0	1	0	0	0	0	0	2	0	2	0	0	0	0	0	0	1	5	1	1	5	1	1	1	1	1	1	1	1	1	1	5	1	1	1	1	1	3	1
2129	74	6	2	1	1	2	1	0	0	0	1	0	0	0	0	0	1	1	0	2	1	0	3	2	1	2	4	2	1	1	1	1	1	1	1	4	1	1	1	2	1	4	1	1	2	1	1	4	1
1500	82	7	2	5	1	2	0	0	0	0	0	0	0	0	0	0	2	0	0	1	3	2	2	0	0	2	3	2	1	1	2	1	2	1	1	4	1	1	2	2	1	5	1	1	2	1	1	4	1
2435	76	7	1	1	3	2	0	0	0	0	0	0	0	0	2	0	2	0	0	3	0	0	3	0	0	2	4	1	1	1	1	3	1	1	1	3	1	1	1	1	1	4	1	1	1	1	1	4	1
324	55	5	1	1	1	3	1	0	0	0	1	0	0	0	0	0	2	0	0	0	1	0	0	0	0	2	3	2	1	1	1	3	2	1	1	3	1	1	2	1	1	3	1	1	3	1	1	3	1
1014	62	5	1	1	3	3	1	0	0	0	1	0	0	0	0	1	2	1	0	1	2	0	2	1	1	1	1	5	2	1	4	2	2	1	1	2	1	1	3	2	1	4	1	1	2	1	1	4	1
1499	76	7	1	1	1	3	0	0	0	0	0	0	0	0	0	0	0	0	0	0	2	1	1	3	2	2	3	3	1	1	2	2	2	1	1	4	1	1	2	1	1	4	1	1	2	1	1	4	1
2319	73	6	2	4	1	2	0	0	0	0	0	0	0	0	0	0	1	1	0	3	3	0	1	0	1	1	1	2	1	1	3	1	5	1	1	2	1	1	2	1	1	3	1	1	2	1	1	3	1
588	77	7	2	1	2	3	0	0	1	0	0	1	0	0	0	0	0	1	0	1	0	0	1	0	0	3	5	1	1	1	4	5	2	1	1	3	1	1	1	3	1	1	1	1	1	1	1	4	1
617	54	4	1	1	2	3	1	0	0	0	1	0	0	0	0	0	0	1	0	0	1	0	3	0	0	1	1	5	2	1	1	1	1	1	1	4	1	1	1	2	1	4	1	1	2	1	1	4	1
20	31	2	1	1	3	3	0	0	0	0	0	0	0	0	0	0	0	0	0	0	0	0	0	0	0	0	1	2	3	1	2	1	2	2	1	3	1	1	2	1	1	3	1	3	2	1	1	1	1
249	20	1	2	3	2	3	0	0	0	0	0	0	0	0	0	0	0	0	0	0	0	0	0	0	0	0	1	5	1	1		1	1	1	1	4	1	1	1	1	1	5	1	1	2	1	1	5	1
542	63	5	1	4	1	1	0	0	0	0	0	0	0	0	0	0	0	0	0	0	0	0	0	0	0	0	1	5	1	1	3	1	2	1	1	3	1	1	2	1	1	4	1	1	2	1	1	3	1
543	30	2	2	1	1	1	0	0	0	0	0	0	0	0	0	0	0	0	0	0	0	0	0	0	0	0	1	5	1	1	2	1	2	1	1	3	1	1	2	1	1	4	1	1	2	1	1	3	1
546	68	6	1	5	1	2	0	0	0	0	0	0	0	0	0	0	0	0	0	0	0	0	0	0	0	0	1	2	1	1	2	1	2	1	1	4	1	1	2	1	1	4	1	1	2	1	1	4	1
555	20	1	1	3	2	1	0	0	0	0	0	0	0	0	0	0	0	0	0	0	0	0	0	0	0	0	1	2	1	1	2	1	2	1	1	4	1	1	1	1	1	4	1	1	1	1	1	5	1
556	55	5	1	3	1	2	0	0	0	0	0	0	0	0	0	0	0	0	0	0	0	0	0	0	0	0	1	2	1	1	2	1	2	1	1	4	1	1	2	1	1	4	1	1	2	1	1	3	1
560	55	5	1	4	1	1	0	0	0	0	0	0	0	0	0	0	0	0	0	0	0	0	0	0	0	0	1	3	1	1	3	1	3	1	1	3	1	1	3	1	1	3	1	1	3	1	1	3	1
561	56	5	1	1	1	2	0	0	0	0	0	0	0	0	0	0	0	0	0	0	0	0	0	0	0	0	1	2	1	1	2	1	1	1	1	4	1	1	1	1	1	3	1	1	2	1	1	3	1
663	87	7	1	1	1	3	0	0	0	0	0	0	0	0	0	0	0	0	0	0	0	0	0	0	0	0	4	1	1	1	1	3	1	1	1	5	1	1	1	1	1	4	1	1	1	1	1	5	1
972	60	5	1	4	1	1	0	0	0	0	0	0	0	0	0	0	0	0	0	0	0	0	0	0	0	0	1	1	1	5	1	2	1	1	1	4	1	1	1	1	1	4	1	1	1	1	1	4	1
1128	28	2	2	3	2	3	0	0	0	0	0	0	0	0	0	0	0	0	0	0	0	0	0	0	0	0	1	2	2	1	1	1	2	1	1	4	1	1	2	1	1	4	1	1	1	1	1	4	1
1487	61	5	2	1	1	2	0	0	0	0	0	0	0	0	0	0	0	0	0	0	0	0	0	0	0	0	1	3	1	1	2	1	1	1	1	1	1	1	5	1	1	2	1	1	1	1	1	3	1
1647	79	7	2	5	1	2	0	0	0	0	0	0	0	0	0	0	0	0	0	0	0	0	0	0	0	0	4	3	1	1	2	3	1	1	1	4	1	1	1	1	1	3	1	1	2	1	1	4	1
1716	62	5	2	1	1	2	0	0	0	0	0	0	0	0	0	0	0	0	0	0	0	0	0	0	0	0	3	3	2	1	2	1	2	1	1	3	1	1	3	1	1	3	1	1	2	1	1	4	1
1717	64	5	2	1	1	2	0	0	0	0	0	0	0	0	0	0	0	0	0	0	0	0	0	0	0	0	4	2	2	1	1	1	2	1	1	3	1	1	2	3	1	3	1	2	2	1	1	3	1
2002	76	7	2	5	1	2	0	0	0	0	0	0	0	0	0	0	0	0	0	0	0	0	0	0	0	0	1	5	1	1	2	1	1	1	1	5	1	1	1	1	1	3	1	1	1	1	1	4	1
2189	60	5	2	1	3	3	0	0	0	0	0	0	0	0	0	0	0	0	0	0	0	0	0	0	0	0	1	5	1	1	5	1	1	1	1	1	1	1	1	1	1	5	1	1	1	1	1	1	1
2088	68	6	1	2	1	1	1	0	0	0	1	0	0	0	0	0	2	1	0	2	1	0	3	0	0	2	3	2	1	1	2	3	2	1	1	1	1	2	2	2	2	3	1	2	3	1	1	4	1
2096	63	5	1	1	2	3	0	0	1	0	0	1	0	0	1	1	1	0	0	0	0	0	2	2	2	2	1	5	1	1	1	1	1	1	1	1	1	1	1	1	1	5	1	1	1	1	1	5	1
2258	49	4	2	1	2	2	0	0	1	0	0	1	0	0	0	0	2	1	0	1	2	0	0	1	1	3	1	5	1	1	2	1	2	1	1	3	1	1	1	1	1	5	1	1	2	1	1	5	1
1168	66	6	1	3	1	2	1	0	0	0	1	0	0	0	0	0	0	0	0	1	1	1	1	0	1	2	4	1	2	1	1	1	2	3	1	1	2	2	1	2	1	5	1	1	1	1	1	4	1
1359	68	6	1	1	1	2	0	0	0	0	0	0	0	0	0	0	0	0	0	0	1	0	0	0	0	0	5	1	1	1	2	1	1	1	1	1	1	2	1	1	1	4	1	1	1	1	1	1	1
1530	77	7	1	1	1	2	0	0	0	0	0	0	0	0	0	0	0	0	0	1	0	0	0	0	0	0	3	2	1	1	2	3	2	1	1	3	1	1	2	1	1	3	1	1	2	1	1	4	1
2085	84	7	1	5	1	1	0	0	0	0	0	0	0	0	0	0	0	0	0	0	0	0	0	0	1	0	4	2	1	1	2	3	2	1	1	1	1	1	1	1	1	1	1	1	1	1	1	4	1
174	32	2	2	3	3	2	0	0	0	0	0	0	0	0	0	0	0	0	1	0	0	1	3	1	2	2	1	2	3	4	1	3	2	2	1	1	1	1	3	4	1	1	1	2	3	1	1	1	1
276	49	4	1	1	2	3	0	0	0	0	0	0	0	0	0	0	0	0	0	1	2	2	1	0	0	4	2	2	2	1	2	2	2	1	1	4	1	1	2	2	1	4	1	1	2	1	1	4	1
329	29	2	2	1	1	2	0	0	0	0	0	0	0	0	0	0	2	1	0	1	2	0	1	0	1	2	4	2	3	1	3	1	1	1	1	2	4	1	3	2	1	3	1	2	2	1	1	4	1
431	74	6	2	4	2	2	0	0	0	0	0	0	0	0	1	0	0	1	0	0	2	0	2	1	2	1	3	1	2	1	1	2	1	1	1	4	2	2	1	2	1	4	1	1	1	1	1	4	1
1507	58	5	1	1	2	3	0	0	0	0	0	0	0	0	0	0	1	1	0	2	1	0	2	0	1	2	1	2	1	1	2	1	4	1	1	2	1	1	2	2	1	3	1	1	1	1	1	4	1
2082	70	6	2	5	1	1	0	0	0	0	0	0	0	0	0	0	0	0	0	2	1	1	2	1	1	2	4	2	2	1	2	3	2	1	1	3	1	1	2	2	1	4	1	1	3	1	1	4	1
2450	63	5	2	4	2	1	0	0	0	0	0	0	0	0	0	0	1	0	0	1	2	0	2	1	1	2	1	5	1	1	2	1	1	1	1	5	1	1	1	1	1	4	1	1	2	1	1	5	1
1012	36	3	2	1	1	1	0	0	1	0	0	1	0	0	0	0	0	0	0	0	2	2	2	0	0	2	3	1	1	1	1	3	2	2	1	4	1	1	2	1	1	3	1	1	3	1	1	3	1
1338	39	3	2	2	1	1	0	0	1	0	0	1	0	0	0	0	0	0	0	0	2	1	2	1	1	1	1	5	1	1	1	1	1	1	1	1	1	1	3	1	1	3	1	3	3	1	1	3	1
2004	57	5	2	1	2	3	1	0	0	0	1	0	0	0	0	0	0	0	0	0	1	0	3	1	1	2	1	2	1	1	2	2	2	1	1	1	1	1	1	1	1	3	1	1	1	1	1	3	1
153	94	7	2	5	1	2	1	0	0	0	1	0	0	0	0	0	2	1	0	1	0	0	3	1	0	1	3	2	1	1	1	2	2	1	1	4	1	1	2	1	1	3	1	1	2	1	1	4	1
2265	62	5	2	4	2	2	0	0	1	0	0	1	0	0	1	0	1	0	0	1	1	1	1	1	1	1	1	5	1	1	2	1	2	1	1	4	1	1	2	3	1	4	1	1	2	1	1	4	1
243	68	6	1	1	2	2	0	0	0	0	0	0	0	0	0	0	0	0	0	0	0	0	0	1	1	0	2	2	2	1	3	2	2	1	1	3	1	1	3	2	1	3	1	1	3	1	1	3	1
348	34	2	2	1	1	3	0	0	0	0	0	0	0	0	0	0	2	0	0	0	0	0	0	0	0	0	1	2	3	4	1	2	2	1	1	3	1	1	3	3	1	1	1	1	3	1	1	2	1
426	56	5	1	1	1	3	0	0	0	0	0	0	0	0	0	0	0	0	0	0	0	0	0	0	1	1	1	5	1	1	2	1	2	1	1	2	1	1	2	1	1	2	1	1	1	1	1	5	1
722	76	7	1	1	2	2	0	0	0	0	0	0	0	0	0	0	0	0	0	0	0	0	1	0	0	1	4	2	1	1	2	3	2	1	1	3	1	1	2	1	1	3	1	1	2	1	1	3	1
752	71	6	1	2	1	1	0	0	0	0	0	0	0	0	0	0	0	0	0	0	0	0	0	0	0	2	1	5	1	1	2	1	2	1	1	1	1	2	1	2	1	4	1	2	1	1	1	3	1
785	63	5	1	1	1	3	0	0	0	0	0	0	0	0	0	0	0	0	0	0	0	0	1	0	1	0	4	2	1	1	2	1	2	1	1	3	1	1	2	1	1	3	1	1	3	1	1	3	1
1857	78	7	2	4	1	1	0	0	0	0	0	0	0	0	0	0	0	0	0	0	0	0	0	0	0	2	3	2	1	1	1	1	1	1	1	1	1	1	1	1	1	3	1	1	1	1	1	1	1
2416	75	7	1	1	1		0	0	0	0	0	0	0	0	0	0	0	0	0	0	0	0	0	0	0	2	5	1	1	1	1	3	1	1	1	5	1	1	1	1	1	5	1	1	1	1	1	5	1
330	49	4	2	1	1	3	0	0	0	0	0	0	0	0	1	0	1	0	0	1	2	0	1	2	0	1	5	2	1	1	2	1	1	1	1	3	1	1	1	2	1	4	1	1	5	1	1	4	1
371	61	5	2	4	3	2	0	0	0	0	0	0	0	0	0	0	1	0	0	1	0	0	1	3	1	2	1	2	1	2	1	1	1	1	1	1	1	1	2	1	1	3	1	1	2	1	1	3	1
798	52	4	1	1	3	3	0	0	0	0	0	0	0	0	0	0	2	0	0	1	1	0	3	0	0	2	5	2	1	1	2	1	1	1	1	4	1	1	1	1	1	4	1	1	2	1	1	4	1
867	32	2	2	3	1	2	0	0	0	0	0	0	0	0	0	0	2	0	0	2	0	0	2	1	0	2	3	2	1	1	2	2	2	1	1	3	1	1	2	1	1	3	1	1	2	1	1	3	1
891	76	7	1	1	1	2	0	0	0	0	0	0	0	0	0	0	2	1	0	0	1	0	1	1	1	2	2	2	1	1	3	1	1	1	1	3	1	1	2	1	1	1	1	1	2	1	1	3	1
147	75	7	2	5	2	2	0	0	0	0	0	0	0	0	0	0	0	0	0	0	0	0	0	0	1	2	1	5	1	1	1	1	1	1	1	-1	1	1	2	1	1	4	1	1	2	1	1	4	1
1086	41	3	1	1	2	3	0	0	0	0	0	0	0	0	0	0	0	0	0	0	0	0	0	0	0	3	1	5	1	1	2	1	2	1	1	4	1	1	3	1	1	4	1	1	1	1	1	5	1
1679	35	3	1	1	2	3	0	0	0	0	0	0	0	0	0	0	0	1	1	1	0	0	0	0	0	0	1	5	3	1	1	1	1	1	1	4	1	1	1	2	1	3	1	4	1	1	1	4	1
1681	42	3	2	1	2	3	0	0	0	0	0	0	0	0	0	0	2	0	0	1	0	0	0	0	0	0	1	5	1	1	2	1	1	1	1	4	1	1	2	1	1	4	1	1	2	1	1	4	1
2001	76	7	2	5	1	1	0	0	0	0	0	0	0	0	0	0	0	0	0	0	0	0	2	0	0	1	2	1	1	1	1	2	1	1	1	4	1	1	1	1	1	3	1	1	1	1	1	4	1
2302	46	4	1	1	2	3	0	0	0	0	0	0	0	0	0	0	0	1	0	0	0	0	0	0	1	1	1	1	1	4	2	2	1	1	1	5	1	1	1	2	1	4	1	1	1	1	1	1	1
94	50	4	1	1	2	3	0	0	0	0	0	0	0	0	0	0	0	0	0	0	0	0	0	1	1	2	1	3	2	1	2	1	3	1	1	3	1	1	3	1	1	3	1	1	3	1	1	3	1
564	72	6	2	1	1	2	0	0	0	0	0	0	0	0	0	0	0	0	0	0	1	0	0	0	1	2	1	5	1	1	5	3	1	1	1	1	1	1	2	1	1	4	1	1	2	1	1	4	1
924	77	7	2	5	1	2	0	0	0	0	0	0	0	0	1	0	0	0	1	0	1	0	0	1	0	0	4	2	2	1	3	3	3	1	1	3	1	1	2	2	1	2	1	1	2	1	1	3	1
1171	72	6	1	1	1		0	0	0	0	0	0	0	0	0	0	0	0	0	0	0	0	2	0	0	2	4	1	1	1	5	5	1	1	1	1	1	1	2	1	1	4	1	1	2	1	1	4	1
1400	23	1	2	3	2	2	0	0	0	0	0	0	0	0	0	0	0	0	0	0	1	0	0	0	2	1	1	2	3	1	3	1	2	1	1	3	1	1	2	2	1	3	1	1	3	1	1	3	1
1678	26	2	1	1	2	2	0	0	0	0	0	0	0	0	0	0	0	0	0	0	0	0	2	0	0	2	1	5	3	1	1	1	1	1	1	3	1	1	1	3	1	3	1	4	1	1	1	3	1
1714	72	6	2	1	2	2	0	0	0	0	0	0	0	0	0	0	0	0	0	1	0	0	2	0	0	1	3	2	2	1	2	1	2	1	1	4	1	1	2	1	1	4	1	1	2	1	1	4	1
1758	29	2	2	1	2	3	0	0	0	0	0	0	0	0	0	0	0	0	0	0	2	1	0	0	0	1	1	5	1	1	3	1	1	1	1	1	1	1	4	1	1	5	1	1	3	1	1	4	1
2373	67	6	1	1	1	2	0	0	0	0	0	0	0	0	0	0	1	0	0	0	1	0	0	0	0	2	4	1	2	1	1	4	1	1	1	2	1	1	1	2	1	4	1	1	1	1	1	3	1
81	78	7	1	1	1	3	0	0	0	0	0	0	0	0	0	0	0	1	0	1	1	0	2	1	0	2	5	1	1	1	3	5	2	1	1	4	1	2	3	2	1	1	1	1	2	1	1	3	1
958	71	6	1	2	2	1	0	0	0	0	0	0	0	0	0	0	1	1	0	1	0	0	2	1	1	1	3	2	1	1	2	3	2	1	1	3	1	1	1	1	1	4	1	1	2	1	1	4	1
1059	64	5	2	1	1	3	0	0	0	0	0	0	0	0	0	0	0	0	0	2	1	1	0	1	1	2	1	5	1	1	2	1	1	1	1	1	1	1	1	1	1	5	1	1	5	1	1	5	1
1268	46	4	1	1	1	3	0	0	0	0	0	0	0	0	0	0	0	2	0	0	2	0	2	0	0	2	1	2	1	3	2	1	2	1	1	4	1	2	2	1	1	4	1	1	2	1	1	4	1
1498	81	7	1	1	1	2	0	0	0	0	0	0	0	0	0	0	1	1	1	1	1	0	1	0	0	2	4	2	1	1	3	2	2	1	1	4	1	1	2	1	1	5	1	1	2	1	1	5	1
1503	46	4	2	1	2	2	0	0	0	0	0	0	0	0	0	0	2	1	0	0	2	1	0	0	0	2	1	5	1	1	2	1	2	1	1	4	1	1	2	1	1	4	1	1	2	1	1	5	1
1621	23	1	2	1	2	3	0	0	0	0	0	0	0	0	0	0	3	0	0	2	2	0	0	0	0	1	1	2	1	1	2	1	2	1	1	4	1	1	2	1	1	4	1	1	2	1	1	5	1
1977	54	4	1	1	1	3	0	0	0	0	0	0	0	0	0	0	0	2	0	2	0	0	2	0	0	2	1	5	1	1	1	1	1	1	1	5	1	1	1	1	1	4	1	1	1	1	1	5	1
2006	77	7	1	1	3	2	0	0	0	0	0	0	0	0	0	0	1	1	0	1	1	0	2	0	0	2	4	1	1	1	3	3	1	1	1	3	1	1	2	1	1	5	1	1	1	1	1	5	1
2418	79	7	2	5	3	2	0	0	0	0	0	0	0	0	0	0	3	0	0	0	2	0	0	0	0	3	4	1	1	1	1	1	1	1	1	1	1	1	1	1	1	5	1	1	1	1	1	5	1
150	83	7	1	5	1	2	0	0	0	0	0	0	0	0	0	0	0	0	0	1	1	1	1	0	0	1	3	2	2	1	2	2	1	1	1	4	1	1	1	1	1	3	1	1	2	1	1	5	1
544	48	4	1	4	1	1	0	0	0	0	0	0	0	0	0	0	0	0	0	1	1	0	2	1	0	0	1	2	1	1	3	1	1	1	1	3	1	1	2	1	1	4	1	1	2	1	1	3	1
579	73	6	2	4	1	2	0	0	0	0	0	0	0	0	0	0	1	0	0	0	1	0	2	0	0	1	3	2	2	2	2	2	2	1	1	1	1	1	1	2	1	4	1	1	2	1	1	4	1
753	64	5	1	1	1	3	0	0	0	0	0	0	0	0	0	0	1	2	0	0	0	0	0	0	0	2	1	5	1	1	5	1	2	1	1	3	1	1	2	1	1	3	1	1	2	1	1	3	1
1087	80	7	1	5	1	2	0	0	0	0	0	0	0	0	0	0	0	0	0	1	0	0	2	1	0	1	4	2	2	1	2	3	1	1	1	3	1	1	2	1	1	4	1	1	2	1	1	5	1
1292	38	3	1	1	2	2	0	0	0	0	0	0	0	0	1	1	0	0	1	1	0	0	0	0	1	0	1	2	1	1	2	1	5	1	1	1	1	1	2	1	1	4	1	1	2	1	1	4	1
1380	52	4	2	4	2	2	0	0	0	0	0	0	0	0	0	0	0	1	1	1	0	1	1	0	0	0	1	5	1	1	1	1	1	1	1	4	1	1	2	1	1	5	1	1	1	1	1	5	1
2184	40	3	1	1	2	3	0	0	0	0	0	0	0	0	0	0	0	0	0	0	0	0	0	0	3	2	1	2	1	1	3	1	2	1	1	4	1	1	2	1	1	4	1	1	1	1	1	1	1
2399	39	3	1	1	1	2	0	0	0	0	0	0	0	0	0	0	0	0	0	1	0	0	1	1	0	2	3	2	1	1	1	4	2	1	1	3	1	1	2	1	1	3	1	1	2	1	1	3	1
380	66	6	1	1	2	3	0	0	0	0	0	0	0	0	0	0	0	2	0	1	2	0	2	0	0	0	3	2	1	1	3	2	2	1	1	3	1	2	3	1	1	3	1	1	4	1	1	4	1
540	67	6	1	1	1	2	0	0	0	0	0	0	0	0		0	1	1	0	0	1	0	3	0	0	0	1	3	1	1	3	1	2	1	1	3	1	1	2	1	1	3	1	1	2	1	1	3	1
724	70	6	1	4	2	2	0	0	0	0	0	0	0	0	0	0	0	1	0	1	0	0	2	1	1	1	3	2	1	1	2	3	2	1	1	4	1	1	2	1	1	3	1	1	2	1	1	3	1
860	32	2	1	3	1	1	0	0	0	0	0	0	0	0	0	0	2	1	0	1	1	0	0	0	0	2	1	2	1	1	2	1	2	1	1	4	1	1	1	1	1	3	1	1	2	1	1	4	1
1183	22	1	1	3	1	3	0	0	0	0	0	0	0	0	0	0	1	2	1	1	2	0	0	0	0	0	2	2	2	1	2	2	2	1	1	4	1	1	1	2	1	3	1	1	1	1	1	4	1
2045	73	6	2	5	1	2	0	0	0	0	0	0	0	0	0	0	2	0	0	0		0	2	0	0	2	4	2	1	1	1	1	1	1	1	5	1	1	1	1	1	4	1	1	2	1	1	5	1
2140	23	1	1	3	2	3	0	0	0	0	0	0	0	0	0	0	2	0	0	0	2	0	1	0	0	2	1	5	1	1	5	1	1	1	1	5	1	1	1	1	1	5	1	1	1	1	1	5	1
2473	25	2	1	3	2	2	0	0	0	0	0	0	0	0	0	0	0	0	0	0	2	0	1	1	1	2	1	2	1	1	3	1	2	1	1	2	1	1	2	2	1	4	1	1	2	1	1	4	1
718	74	6	2	5	1	1	0	0	0	0	0	0	0	0	0	0	1	1	0	1	0	0	1	0	1	1	3	2	1	1	2	2	2	1	1	3	1	1	2	1	1	3	1	1	2	1	1	3	1
1271	79	7	1	1	2	2	0	0	0	0	0	0	0	0	0	0	0	0	0	0	2	1	1	0	0	2	1	5	1	1	2	1	2	1	1	2	1	1	2	2	1	5	1	1	2	1	1	5	1
2036	71	6	1	1	2	2	0	0	0	0	0	0	0	0	0	0	1	0	0	1	0	0	0	1	1	2	3	2	1	1	2	3	2	1	1	4	1	1	2	1	1	3	1	4	2	1	1	3	1
987	75	7	2	4	1	1			0	0		0	0		0	0	2	1	0	1	1	0	2	1	0	2	3	2	1	1	2	2	2	1	1	3	2	1	3	2	1	3	1	1	3	1	1	2	1
1888	29	2	1	3	3	2	1	1	1	1	2	2	0	0	0	1	0	0	0	0	0	0	2	0	0	0	1	2	1	1	2	2	2	1	1	5	1	1	2	1	1	4	1	1	1	1	1	4	1
2280	85	7	2	5	1	1	0	1	0	0	1	0	0	0	0	0	0	0	0	0	0	0	0	0	0	0	4	1	1	1	1	2	1	1	1	4	1	1	2	1	1	4	1	1	1	1	1	4	1
1703	25	2	2	1	2	3	0	0	0	0	0	0	0	0	0	0	0	0	0	1	0	0	0	1	0	1	1	2	1	1	1	1	1	1	1	4	1	1	2	1	1	4	1	1	1	1	1	4	1
2190	70	6	1	1	2	3	0	0	0	0	0	0	0	0	0	0	0	0	0	0	0	0	0	0	2	1	2	1	1	1	2	1	1	1	1	4	1	1	1	1	1	4	1	1	2	1	1	1	1
162	50	4	1	3	3	2	1	0	0	0	1	0	0	0	0	0	1	2	0	2	1	0	3	1	1	2	5	1	1	1	2	1	1	1	1	2	1	1	1	1	1	4	1	1	2	1	1	4	1
138	56	5	2	1	3	3	0	0	0	0	0	0	0	0	0	0	2	1	0	2	2	0	4	0	2	4	1	1	3	1	2	1	1	3	1	5	1	2	1	3	1	5	1	3	1	1	1	5	1
689	72	6	2	5	3										0	0	1	0	0	0	0	1	1	0	0	1	1	1	4	1	4	1	2	1	1	3	1	1	1	3	1	4	1	1	2	1	1	4	1
289	59	5	1	1	1	3	0	0	0	0	0	0	0	0	0	0	0	1	0	2	1	0	1	0	0	1	3	2	1	1	2	2	1	1	1	3	3	3	2	2	2	3	1	2	2	1	1	3	1
412	67	6	2	5	2	2	1	0	0	0	1	0	0	0	0	0	0	1	0	1	0	0	3	0	0	3	1	1	1	1	1	1	1	1	1	5	1	1	1	1	5	1	5	1	2	1	1	5	1
1110	23	1	2	3	2	1	2	3	3	3	5	6	1	1	1	2	4	2	2	2	2	3	4	0	4	4	1	1	5	1	1	1	1	2	1	4	3	1	2	5	1	3	1	1	3	1	1	3	1
1793	48	4	1	4	2	1	2	3	3	3	5	6	1	1	0	3	2	3	2	3	2	2	3	4	3	2	3	2	3	2	1	4	3	3	1	1	1	1	3	3	3	1	1	2	3	1	1	1	1
1867	79	7	1	1	1	2	3	3	1	3	6	4	1	1	2	0	1	2	2	3	3	2	3	2	1	3	4	1	3	2	2	3	2	2	1	3	4	4	2	3	3	4	2	1	1	1	1	4	1
2026	32	2	2	3	2	2	0	0	0	0	0	0	0	0	2	1	4	2	4	4	4	0	4	3	4	4	1	1	3	1	3	1	2	2	1	4	2	2	2	3	4	3	1	2	3	1	1	4	1
87	22	1	2	3	2	3	2	2	1	3	4	4	1	1	2	2	3	2	4	4	3	2	4	3	3	4	1	1	5	1	1	1	1	1	1	4	1	2	1	5	1	3	1	1	3	1	1	3	1
2238	54	4	2	1	2	3	2	3	2	2	5	4	1	1	1	3	2	2	1	1	1	1	2	1	3	2	1	1	1	1	1	1	1	1	1	3	2	3	2	3	3	3	1	2	2	1	1	3	1
444	25	2	2	3	2	3	2	1	1	1	3	2	0	1	2		4	2	4	4	4	3	4	2	4	4	1	2	3	5	1	1	3	2	1	5	1	1	3	3	1	3	1	3	4	1	1	3	1
161	53	4	2	3	3	2	1	2	2	3	3	5	1	1	2	2	3	2	2	3	2	1		3	1	3	1	1	3	1	1	1	3	2	1	3	1	-1		3	1	4	1	3	2	1	1	3	1
1898	50	4	1	3	1	3	2	3	2	1	5	3	1	1	0	0	3	0	1	2	4	1	4	1	2	4	2	2	1	1	2	2	2	1	1	3	4	3	4	1	2	3	1	3	2	1	1	4	1
2179	22	1	2	1	2	2	0	0	1	1	0	2	0	0	2	1	4	0	2	3	4	4	4	3	4	4	2	1	2	4	1	1	1	3	1	4	1	1	1	2	1	3	1	3	2	1	1	5	1
1731	54	4	1	1	2	3	1	1	2	1	2	3	1	0	3	3	3	0	3	2	0	3	3	1	1	2	1	3	3	2	2	1	2	1	1	2	1	1	2	4	1	2	1	3	3	1	1	2	1
425	26	2	2	3	2	2	1	1	1	0	2	1	0	0	2	1	2	2	2	2	2	1	3	2	4	3	1	1	4	1	1	1	1	3	1	3	1	1	2	3	1	3	1	1	2	1	1	4	1
108	48	4	2	1	2	3	1	1	1	1	2	2	0	0	2	1	1	2	1	2	1	1	3	0	2	2	2	3	4	1	3	1	2	4	1	4	3	3	2	2	1	3	1	4	3	1	1	3	1
1863	70	6	2	5	1	1	0	0	1	0	0	1	0	0	1	0	4	1	0	2	3	0	4	2	2	4	4	1	3	1	2	2	2	2	1	4	2	4	2	3	3	4	1	1	2	1	1	4	1
1403	31	2	1	2	2	3	1	0	1	1	1	2	0	0	2	2	1	1	2	2	2	3	2	1	1	2	1	2	1	1	2	1	2	1	1	1	1	1	3	4	1	3	1	4	4	1	1	2	1
351	19	1	2	3	2	3	0	0	0	1	0	1	0	0	0	1	2	1	1	3	2	0	3	4	3	2	1	1	4	2	2	1	2	2	1	3	2	1	2	3	1	2	1	3	2	1	1	2	1
1008	47	4	2	1	3	3	0	1	1	1	1	2	0	0	0	0	0	0	1	1	0	0	0	0	2	0	1	1	5	1	1	1	1	1	1	5	1	1	1	1	1	5	1	1	1	1	1	5	1
1486	51	4	1	1	2	3	0	1	2	0	1	2	0	0	0	0	1	0	0	0	0	1	1	2	2	3	1	5	3	4	5	2	1	2	1	1	1	2	2	4	5	5	5	4	2	1	1	4	1
2213	30	2	1	3	2	3	2	0	1	0	2	1	0	0	1	1	1	1	1	1	1	1	2	1	1	2	1	3	1	2	3	1	2	1	1	1	1	1	2	4	4	4	4	4	2	1	1	4	1
2483	28	2	2	3	3	3	1	0	1	1	1	2	0	0	1	0	0	1	2	1	0	0	2	2	3	1	1	2	2	1	2	1	2	3	1	2	1	1	4	3	2	2	1	2	3	1	1	2	1
1865	76	7	2	5	1	2	0	0	0	0	0	0	0	0	0	0	2	0	0	1	3	0	3	2	3	3	4	1	3	1	2	3	1	1	1	4	3	4	1	3	3	4	1	1	1	1	1	5	1
1864	46	4	1	3	1	1	1	0	0	1	1	1	0	0	0	0	2	1	0	2	3	0	3	3	0	3	1	1	2	2	1	1	2	1	1	3	4	4	2	3	3	3	1	1	2	1	1	3	1
2176	41	3	1	1	2	2	1	0	1	0	1	1	0	0	0	0	3	1	0	1	2	1	3	2	0	3	1	2	2	1	2	1	2	3	1	3	1	1	3	3	1	3	1	4	3	1	1	3	1
1675	31	2	2	1	2	2	1	1	0	0	2	0	0	0	0	0	3	0	0	0	0	0	2	0	0	2	1	1	4	1	2	1	2	-1	1	4	1	1	1	3	1	4	1	4	1	1	1	3	1
745	66	6	1	4	2	1	1	0	0	0	1	0	0	0	0	0	2	1	0	2	0	0	3	2	0	3	3	1	2	1	1	1	1	1	1	3	3	3	4	1	2	4	1	1	5	1	1	4	1
906	25	2	2	1	2	3	1	0	0	0	1	0	0	0	0	0	1	1	0	0	2	2	3	0	0	3	3	1	2	1	1	2	1	1	1	3	3	4	1	2	1	2	1	1	1	1	1	4	1
1641	59	5	1	1	1	3	0	0	0	0	0	0	0	0	0	0	0	0	0	0	0	0	0	0	0	0	2	2	1	1	2	1	2	1	1	3	5	5	2	4	1	1	2	1	2	1	1	3	1
2024	52	4	2	1	2	3	0	0	0	0	0	0	0	0	0	0	0	0		0	0	0	0	0	0	0	1	5	1	1	1	1	1	1	1	1	5	5	1	1	1	5	1	1	1	1	1	5	1
114	43	3	1	1	1	1	0	0	0	0	0	0	0	0	0	0	0	2	0	2	0	0	0	0	0	2	1	2	1	1	2	1	2	3	1	1	4	4	3	1	4	2	1	4	4	1	1	3	1
1151	70	6	1	4	1	1	0	0	0	0	0	0	0	0	0	0	0	0	0	1	0	0	1	0	3	1	2	2	1	1	4	1	3	1	1	2	4	4	2	2	2	1	1	2	1	1	1	2	1
1967	57	5	2	3	3	2	1	1	1	1	2	2	0	0	1	2	2	1	2	2	1	2	2	1	2	2	1	2	3	1	2	1	2	3	1	3	1	1	3	3	1	3	1	3	2	1	1	3	1
4876	69	6	2	4	2	1	2	2	2	2	4	4	1	1	3	2	4	3	3	3	3	3	3	3	3	3			4					4	1		3	3		4	3		2	4		3	3		3
2920	51	4	2	4	2	1	2	2	1	1	4	2	0	1	3	3	2	1	3	4	3	2	1	0	3	2			3					1	1		1	1		3	1		1	3		4	1		4
3205	32	2	2	3	2	1	1	1	1	1	2	2	0	0	2	1	3	2	2	3	4	3	3	0	0	3			3					4	1		3	3		4	3		3	4		3	1		3
4271	59	5	2	4	3	2	0	0	0	1	0	1	0	0	0	1	0	1	1	1	1	1	4	0	2	1			1					1	1		1	1		1	1		1	1		3	1		3
3766	75	7	1	1	1	3	1	0	0	0	1	0	0	0	1	1	1	2	0	2	1	0	1	1	0	2			1					1	1		1	1		1	1		1	1		1	1		1
3827	22	1	2	3	2	3	1	1	1	1	2	2	0	0	3	2	2	1	2	2	1	3	2	2	2	1			3					1	1		3	1		3	1		2	1		3	1		3
4559	38	3	2	3	1	2	1	1	2	1	2	3	1	0	1	2	4	3	2	3	4	2	4	3	4	4			1					1	1		1	1		1	1		1	1		3	3		3
2806	80	7	1	5	1	2	2	1	2	1	3	3	1	1	2	1	2	2	2	3	2	2	3	2	2	2			3					3	1		3	4		2	1		1	2		3	3		2
2957	52	4	2	4	2	1	0	0	1	2	0	3	1	0	0	0	2	0	0	1	0	0	3	0	0	2			3					1	1		1	2		3	1		1	1		4	1		3
4803	80	7	2	5	1	2	1	0	0	0	1	0	0	0	0	0	2	0	0	1	1	0	3	1	1	3			3					3	1		4	4		3	3		4	3		3	3		2
4793	51	4	1	5	2	2	0	1	0	0	1	0	0	0	0	0	1	0	0	0	1	0	1	2	1	1			1					1	1		1	1		1	1		1	1		3	2		3
3143	50	4	2	4	3	2	3	3	3	3	6	6	1	1	1	2	2	2	3	2	2	3	2	2	2	2			1					1	1		1	1		1	1		1	1		3	3		3
3141	50	4	2	1	1	2	2	2	2	2	4	4	1	1	4	4	3	3	3	3	3	3	3	2	2	2			1					1	1		1	1		1	1		1	1		3	3		3
3518	59	5	1	3	2	2	1	1	1	1	2	2	0	0	2	1	1	3	3	3	2	1	2	2	3	1			5					5	1		5	4		5	5		3	5		3	3		3
2648	59	5	2	5	1	1	1	1	1	1	2	2	0	0	2	2	2	2	2	3	2	2	2	0	2	2			5					4	1		2	1		4	3		1	4		3	3		3
2998	70	6	2	5	1	1	1	1	1	1	2	2	0	0	1	3	1	1	1	1	1	1	1	1	1	2			1					1	1		1	1		1	1		1	1		1	1		5
3489	71	6	2	5	1	2	1	1	1	1	2	2	0	0	0	0	0	2	0	0	3	1	3	2	1	1			2					2	1		3	1		2	2		1	2		3	3		3
3314	67	6	1	3	2	1	3	2	1	2	5	3	1	1	0	0	0	2	0	0	3	0	2	0	0	2			1					1	1		1	1		1	1		1	1		3	4		4
4105	32	2	2	3	2	1	1	2	3	2	3	5	1	1	0	1	3	2	2	3	3	3	4	0	4	4			4					2	1		1	2		3	2		3	4		5	1		5
3491	56	5	2	1	1	3	2	3	2	2	5	4	1	1	3	3	1	4	2	4	2	1	4	4	3	4			5					5	1		1	1		5	1		1	5		5	5		5
2599	50	4	2	1	1	2	2	2	2	1	4	3	1	1	1	4	4	3	3	3	1	2	4	1	3	4			5					5	1		5	1		5	3		4	5		5	5		5
2857	36	3	1	2	2	3	0	0	0	0	0	0	0	0	0	0	2	1	0	2	1	0	4	0	3	4			5					5	1		5	5		5	5		4	5		5	5		5
2870	60	5	2	4	1	1	2	1	3	2	3	5	1	1	0	0	3	1	2	3	3	1	2	1	2	3			2					1	1		3	4		2	3		1	1		2	1		1
4539	22	1	2	3	2	3	0	0	0	0	0	0	0	0	1	3	3	3	1	3	4	1	4	3	3	3			4					1	1		3	3		2	2		3	1		1	2		2
3906	25	2	2	4	1	1	2	2	2	2	4	4	1	1	1	2	2	3	2	2	1	2	4	2	2	3			4					3	1		3	2		3	3		1	3		1	1		1
2804	78	7	2	5	1	1	1	1	2	2	2	4	1	0	1	1	2	2	1	2	1	2	3	1	1	2			2					2	1		3	3		2	1		1	3		2	1		2
2925	27	2	2	2	2	2	1	1	2	1	2	3	1	0	0	0	3	3	0	2	4	1	2	4	2	4			2					1	1		1	1		1	1		1	1		2	1		2
3411	71	6	2	1	1	2	1	1	1	1	2	2	0	0	0	0	3	2	1	3	3	0	4	2	2	4			4					2	1		1	3		5	2		1	1		1	1		1
4326	43	3	2	3	2	3	1	1	1	1	2	2	0	0	2	2	2	2	2	2	1	2	3	1	2	2			2					1	1		2	1		3	1		1	2		2	1		2
3289	58	5	1	3	3	3	1	0	0	0	1	0	0	0	1	2	4	3	0	2	2	0		3	2	4			4					2	1		3	2		5	1		1	5		1	4		1
3040	18	1	2	3	2	2	0	0	0	0	0	0	0	0	0	2	2	0	2	4	3	1	4	1	2	3			3					1	1		1	1		3	1		1	1		2	1		2
2707	34	2	2	1	2	3	0	0	2	2	0	4	1	0	0	0	0	0	0	0	1	0	4	2	2	4			1					1	1		4	2		4	3		1	1		2	1		2
2588	38	3	1	4	2	2	1	0	0	0	1	0	0	0	1	1	3	1	1	2	3	1	4	0	0	4			1					1	1		1	1		1	1		1	1		2	1		2
2862	20	1	2	3	2	1	1	0	1	1	1	2	0	0	1	2	1	0	3	3	1	3	1	1	0	0			3					1	1		1	1		2	1		1	1		2	1		2
3855	31	2	2	1	2	3	0	0	1	0	0	1	0	0	0	2	2	1	2	2	3	1	2	1	1	2			1					1	1		2	1		3	1		1	2		1	1		3
3670	71	6	2	5	1	1	0	0	1	1	0	2	0	0	2	1	1	2	1	1	2	2	2	2	1	1			1					2	1		1	2		3	1		1	1		3	2		1
4792	40	3	2	4	2	2	0	1	0	1	1	1	0	0	0	0	2	0	0	0	1	0	3	0	1	3			1					1	1		1	1		1	1		1	1		2	1		1
2564	55	5	1	1	2	2	0	0	0	1	0	1	0	0	0	0	0	1	0	1	2	0	1	2	1	2			1					1	1		1	1		2	1		3	3		2	1		1
4711	51	4	1	1	1	2	0	0	0	0	0	0	0	0	0	0	1	1	0	2	2	0	3	0	0	2			4					2	1		3	3		3	1		1	1		2	1		2
4310	41	3	2	4	2	2	2	2	2	1	4	3	1	1	2	3	3	2	1	2	3	3	2	2	2	2			2					1	1		1	1		2	1		1	2		1	1		1
4893	25	2	1	3	1	2	1	1	2	1	2	3	1	0	2	3	3	3	3	3	3	2	2	3	3	3			4					3	1		1	1		3	1		1	3		2	2		2
4926	48	4	2	4	2	2	1	1	1	0	2	1	0	0	0	1	4	2	0	3	3	0	4	3	3	3			3					2	1		1	1		3	1		3	1		3	3		1
2924	28	2	2	1	1	2	0	0	1	1	0	2	0	0	0	1	3	4	1	1	2	0	3	2	2	3			2					-1	1		1	1		3	1		1	1		1	1		3
2983	61	5	2	4	1	1	0	0	0	0	0	0	0	0	2	2	2	0	0	2	3	0	3	0	3	4			4					4	1		4	4		4	4		4	4		2	1		2
2929	51	4	2	4	3	2	1	1	1	0	2	1	0	0	0	0	2	0	2	2	1	0	3	0	0	3			1					1	1		1	1		1	1		1	1		3	1		3
3710	30	2	1	3	2	2	1	0	1	0	1	1	0	0	0	1	2	1	1	1	0	1	4	1	3	1			2					1	1		4	4		4	2		2	1		2	1		2
2693	55	5	2	1	2	3	0	0	1	0	0	1	0	0	1	2	2	1	1	2	2	1	1	1	2	1			3					1	1		2	1		2	1		1	2		2	1		2
3470	34	2	2	4	1	2	0	0	0	1	0	1	0	0	0	0	2	1	0	2	0	2	3	0	1	3			1					1	1		1	1		1	1		1	1		2	1		2
2590	67	6	2	5	2	2	0	0	0	0	0	0	0	0	0	1	2	1	0	1	1	0	2	2	2	3			1					1	1		2	1		2	1		1	1		3	1		1
3847	45	4	1	3	2	3	0	0	0	0	0	0	0	0	0	1	2	1	0	2	3	0	2	0	1	3			2					1	1		1	1		2	1		1	1		3	1		2
4546	29	2	2	3	2	3	0	0	0	0	0	0	0	0	0	0	0	0	0	1	1	0	3	0	0	1			2					1	1		1	1		1	1		1	1		3	1		3
3737	24	1	2	3	1		2		3						2	2	3	3	3	3	3	4	4	2	2	3			3					1	1		1	-1		2	1		1	2		3	1		1
4555	49	4	2	1	2	2	0	0	0	0	0	0	0	0	0	0	4	2	1	3	4	2	4	3	2	4			1					1	1		2	2		3	1		1	1		2	2		2
3037	44	3	2	3	2	2	3	3	3	3	6	6	1	1	0	0	0	0	0	1	0	1	2	2	0	2			1					1	1		1	1		1	1		1	1		2	2		2
4808	31	2	1	3	2	1	1	2	0	1	3	1	0	1	2	2	4	0	1	2	3	1	4	0	3	4			2					1	1		1	1		1	1		1	1		2	1		2
3119	57	5	1	3	1	1	0	0	0	0	0	0	0	0	0	0	2	1	0	1	1	1	4	2	1	4			2					2	1		2	2		2	2		1	2		2	2		2
3851	39	3	2	1	1	3	0	0	0	0	0	0	0	0	1	1	2	1	1	1	2	0	1	1	2	2			2					1	1		2	1		3	1		1	3		3	1		2
2626	43	3	2	1	2	3	0	0	0	0	0	0	0	0	0	0	0	0	0	1	1	0	2	1	3	4			1					1	1		1	1		1	1		1	1		3	1		2
4941	14	1	2	3	4	3	0	0	0	0	0	0	0	0	1	2	3	3	1	3	3	2	3	3	4	3			1					1	1		1	1		1	1		1	1		1	1		4
2594	58	5	2	4	2	3	1	1	1	1	2	2	0	0	2	2	4	2	2	2	4	2	4	2	1	4			1					1	1		2	1		2	1		1	2		3	1		3
3357	26	2	2	3	2	1	0	0	1	0	0	1	0	0	1	3	2	1	3	4	2	1	2	0	3	2			3					2	1		1	1		3	1		1	3		3	1		3
1054	49	4	1	1	2	3	0	0	1	0	0	1	0	0	0	0	2	1	2	2	3	0	4	3	2	4	4	1	2	1		2		1	1	3	1	1	2	3	1	3	3	2	2	2	4	4	2
3714	57	5	1	3	1	2	0	0	0	0	0	0	0	0	0	0	4	2	0	2	3	0	4	2	2	3			1					1	1		1	1		3	1		1	1		3	1		1
2657	24	1	2	3	2	3	1	0	0	1	1	1	0	0	0	0	0	0	0	0	0	0	0	0	0	0			1					1	1		1	1		1	1		1	1		1	1		3
3604	20	1	2	3	2	1	0	0	0	0	0	0	0	0	1	2	3	0	2	1	0	1	4	1	2	4			1					1	1		1	1		1	1		1	1		3	1		3
2780	57	5	2	1	2	2	1	0	1	0	1	1	0	0	0	0	1	1	0	1	0	0	0	1	2	1			2					1	1		1	1		2	1		1	1		3	1		3
4369	38	3	1	1	2	3	1	0	0	0	1	0	0	0	0	1	1	0	0	2	0			0	1	2			1					1	1		1	1		1	1		1	1		4	1		4
4553	14	1	2	3	4	2	0	0	0	0	0	0	0	0	0	0	0	2	1	3	1	0	0	2	3	2			1					1	1		1	1		1	1		1	1		3	3		3
4795	49	4	2	4	2	3	0	0	0	0	0	0	0	0	0	0	2	0	1	1	3	0	2	0	0	2			2					1	1		1	1		1	1		1	1		3	1		3
3155	62	5	2	1	2	2	0	0	0	0	0	0	0	0	0	0	0	0	0	0	0	0	2	0	2	2			1					1	1		1	1		1	1		1	1		1	1		3
4554	45	4	2	1	2	3	0	0	0	0	0	0	0	0	0	0	1	0	0	0	1	0	2	0	0	1			1					1	1		1	1		1	1		1	1		3	1		3
2721	44	3	2	1	1	3	1	1	1	1	2	2	0	0	2	2	2	2	2	2	2	2	2	2	2	2			2					1	1		1	1		2	1		1	3		3	1		3
4816	61	5	2	5	2	1	1	2	0	1	3	1	0	1	0	1	2	0	0	3	3	1	4	0	0	4			1					1	1		1	1		1	1		1	1		3	1		3
2591	47	4	2	1	2	3	1	0	0	0	1	0	0	0	1	1	1	1	0	2	3	0	4	1	1	4			1					1	1		2	1		1	1		1	1		3	1		3
4524	44	3	1	3	1	1	1	1	1	2	2	3	1	0	2	2	3	2	1	2	4	3	3	1	1	4			2					2	1		1	2		3	2		1	2		3	3		2
4230	51	4	2	3	2	3	2	2	2	1	4	3	1	1	1	1	3	1	1	2	0	1	3	1	2	3			4					1	1		1	1		4	1		1	2		1	1		1
3513	69	6	2	3	2	1	1	1	2	2	2	4	1	0	3	3	4	3	1	3	3	2	4	2	4	4			3					3	1		1	1		4	1		1	3		1	1		1
4010	18	1	2	3	2	3	1	2	1	1	3	2	0	1	3	4	3	2	4	3	0			2	3	3			4					4	1		1	1		3	1		1	3		1	1		2
3510	38	3	2	3	2	3	1	1	1	1	2	2	0	0	2	2	3	2	3	2	1	2	3	2	2	4			3					2	1		3	4		4	3		1	3		1	1		1
2853	43	3	2	3	2	2	1	1	1	1	2	2	0	0	0	0	1	1	0	0	0	0	0	0	0	0			3					2	1		2	3		3	3		2	2		2	1		1
3713	62	5	2	1	1	2	0	0	1	0	0	1	0	0	0	0	1	0	0	2	2	0	0	0	2	1			3					1	1		4	2		3	3		1	1		1	1		1
3865	52	4	1	1	2	3	0	0	0	0	0	0	0	0	0	0	3	0	0	1	2	0	0	0	0	3			4					2	1		3	3		3	3		1	2		2	1		1
3486	70	6	1	1	1	3	3	3	0	3	6	3	1	1	2	3	0	4	0	3	3	2	2						3					2	1		1	5		4	4		1	3		1	1		1
2993	77	7	2	5	1	1	2	1	1	2	3	3	1	1	0	0	3	0	1	2	3	0	4	0	3	4			3					4	1		3	3		3	3		3	1		1	1		1
4903	79	7	2	5	1	2	1	2	0	1	3	1	0	1	0	0	2	2	3	1	1	2	2	3	3	2			4					3	1		1	3		3	3		3	3		1	1		1
3286	50	4	2	1	2	3	1	0	1	1	1	2	0	0	3	2	4	3	1	4	4	2	4	3	3	4			3					2	1		2	1		4	1		1	4		1	1		1
3281	72	6	1	1	3	3	1	1	1	2	2	3	1	0	1	0	2	1	0	3	3	0	4	1	0	3			2					4	1		1	1		4	1		1	5		1	1		1
4035	65	6	1	4	2	3	1	1	1	0	2	1	0	0	2	2	2	1	2	3	1	2	4	1	1	3			4					2	1		2	2		4	1		1	2		1	1		1
3743	43	3	2	3	2	1	0	1	1	0	1	1	0	0	0	1	2	1	1	2	1	2	3	1	3	3			4					1	1		2	1		4	3		1	3		1	1		1
2559	62	5	2	4	2	1	0	0	1	0	0	1	0	0	0	0	2	1	0	1	2	0	3	0	0	3			1					3	1		1	1		4	1		1	4		1	1		1
2882	27	2	1	4	2	3	0	1	0	0	1	0	0	0	0	1	0	3	1	3	3	1	4	2	2	4			1					2	1		2	2		3	3		2	3		1	1		1
3511	59	5	1	4	2	2	1	1	1	2	2	3	1	0	2	1	1	3	2	2	2	2	2	4	3	2			3					1	1		3	3		2	2		1	1		1	1		1
4311	66	6	1	1	1	3	1	1	0	0	2	0	0	0	2	1	2	3	2	1	2	1	2	2	3	2			2					1	1		3	2		2	2		2	1		1	1		1
4397	63	5	1	3	3	2	0	0	0	0	0	0	0	0	0	0	0	0	0	0	0	0	0	0	0	2			1					1	1		3	2		2	3		1	2		1	1		1
3563	39	3	1	4	1	1	3	3	3	3	6	6	1	1	0	3	4	3	4	4	4	4	4	4	4	4			3					5	1		1	1		4	1		1	5		1	1		1
2996	60	5	1	3	2	1	3	3	3	3	6	6	1	1	3	3	3	3	3	3	3	3	3	3	3	3			4					3	1		1	-1		3	1		1	4		1	1		1
2858	56	5	1	4	3	2	3	3	3	3	6	6	1	1	2	2	2	3	3	3	3	3	3	3	3	3			3					3	1		1	1		3	3		2	3		1	1		1
2839	29	2	2	3	3	2	2	2	3	3	4	6	1	1	0	0	0	1	2	1	0			0	1	0			4					1	1		1	3		4	1		1	4		1	1		1
2727	39	3	2	3	1	3	2	1	3	3	3	6	1	1	2	3	2	4	4	4	3	3	4	3	3	4			5					3	1		1	5		5	4		1	3		1	1		1
4888	30	2	1	3	1	1	2	2	2	2	4	4	1	1	3	3	2	3	3	3	2	2	2	3	2	2			4					3	1		2	2		3	2		1	1		1	1		1
3118	76	7	2	5	2	2	2	2	2	2	4	4	1	1	0	0	0	2	0	2	0	0	2	0	0	2			3					1	1		3	3		3	3		1	1		1	1		1
4231	53	4	1	3	1	3	2	2	2	2	4	4	1	1	1	0	3	0	3	1	3	1	4	2	3	4			3					3	1		4	4		4	3		3	4		1	1		1
2900	18	1	2	3	1	2	2	2	1	2	4	3	1	1	2	3	4	3	1	2	3	3	4	2	2	3			4					2	1		2	1		4	1		1	4		1	1		1
4523	22	1	2	3	2	2	2	2	1	1	4	2	0	1	2	3	4	2	2	3	3	2	4	2	2	4			3					3	1		2	1		3	1		1	4		1	1		1
4527	22	1	2	3	2	1	1	2	1	1	3	2	0	1	3	3	2	3	4	3	2	4	3	2	4	2			3					2	1		3	1		4	4		2	4		1	1		1
3002	77	7	2	4	1	2	1	2	2	2	3	4	1	1	2	2	2	2	1	1	1	2	3	1	2	2			5					1	1		1	1		5	1		1	5		1	1		1
4929	41	3	1	3	1	2	2	2	1	1	4	2	0	1	2	1	3	2	1	3	3	1	4	3	2	4			5					4	1		4	4		5	3		4	3		1	1		1
4225	42	3	2	3	2	3	1	1	2	2	2	4	1	0	2	2	3	1	2	1	3	2	2	2	3	3			3					2	1		1	1		4	2		1	3		1	1		1
3800	67	6	1	3	2	2	1	1	1	2	2	3	1	0	1	2	2	2	3	3	3	4	4	1	2	3			3					2	1		3	3		3	3		1	3		1	1		1
4143	71	6	1	1	1	3	0	1	1	1	1	2	0	0	1	4	3	3	2	3	2	0	4	3	4	4			4					3	1		4	2		4	2		3	1		1	1		1
3111	55	5	2	3	2	1	2	2	1	1	4	2	0	1	0	0	0	0	0	0	0	0	3	2	2	2			1					1	1		1	1		4	1		1	4		1	1		1
2545	71	6	1	1	1	2	1	1	2	1	2	3	1	0	2	3	2	2	3	2	3	2	3						3					3	1		1	1		2	1		1	4		1	1		1
3648	57	5	1	4	2	3	1	1	2	1	2	3	1	0	2	3	1	2	3	3	1	3	4	1	2	3			3					-1	1		1	1		3	1		1	1		1	1		1
2711	70	6	2	4	2	2	1	1	1	1	2	2	0	0	1	3	3	3	0	2	3	1	4	3	3	3			5					1	1		5	1		5	5		1	5		1	1		1
2726	54	4	1	3	1	1	2	1	1	1	3	2	0	1	0	0	1	0	0	0	0	0	0	1	1	2			4					-1	1		1	1		4	5		3	4		1	1		1
3781	44	3	2	1	2	3	1	1	0	2	2	2	0	0	2	1	3	3	3	4	3	1	0	1	2	4			5					3	1		1	4		4	3		1	1		1	1		1
2598	26	2	2	3	1	2	0	0	1	1	0	2	0	0	3	3	1	2	3	3	2	2	4	1	1	4			5					3	1		1	1		4	1		1	1		1	1		1
3168	47	4	1	3	2	1	1	2	1	1	3	2	0	1	2	1	1	2	2	2	1	1	3	1	2	2			3					3	1		3	3		3	3		3	3		1	1		1
4286	25	2	1	3	1	1	2	2	0	1	4	1	0	1	0	0	2	2	1	2	2	3	4	0	1	3			3					3	1		4	4		3	1		1	3		1	1		1
2537	43	3	1	1	3	3	2	1	0	2	3	2	0	1	0	0	2	1	0	3	3	1	1	0	0	3			5					1	1		1	1		5	1		1	5		1	1		1
3091	21	1	2	3	2	1	1	1	1	0	2	1	0	0	1	3	3	2	1	3	3	0	3	2	2	3			3					2	1		3	3		4	1		1	3		1	1		1
4511	47	4	2	5	1	1	0	1	1	2	1	3	1	0	2	1	2	2	2	3		0	4	2	2	2			4					1	1		1	1		4	1		1	1		1	1		1
3819	44	3	2	1	2	3	1	1	1	0	2	1	0	0	2	2	2	2	2	4	4	1	2	0	0	4			4					3	1		3	2		4	1		2	4		1	1		1
3494	38	3	1	3	1	1	1	1	1	1	2	2	0	0	0	0	1	0	0	1	0	1	2	1	0	1			3					3	1		1	1		3	1		1	3		1	1		1
3178	42	3	1	3	1	3	1	0	1	0	1	1	0	0	3	2	2	3	2	2	3	2	0	1	1	3			5					4	1		4	4		5	4		2	4		1	1		1
3811	46	4	2	4	1	1	2	1	1	0	3	1	0	1	1	1	2	1	2	2	2	1	3	1	2	2			3					3	1		1	1		3	1		1	3		1	1		1
4940	43	3	1	3	1	1	2	1	0	0	3	0	0	1	0	1	3	1	0	2	3	0	3	3	3	4			4					4	1		3	3		4	1		4	3		1	1		1
2606	38	3	1	3	1	3	1	0	2	1	1	3	1	0	0	0	3	2	0	1	3	1	4	1	2	2			5					4	1		1	1		5	1		1	4		1	1		1
4487	81	7	2	5	1	1	1	1	1	1	2	2	0	0	2	1	1	0	2	3	2	2	2	0	1	3			4					2	1		3	3		4	3		3	4		1	1		1
4512	66	6	2	1	1	2	1	1	1	1	2	2	0	0	0	0	2	2	0	2	1	0	4	3	3	2			1					1	1		3	3		3	3		1	1		1	1		1
3280	63	5	1	3	3	3	1	0	0	0	1	0	0	0	0	0	4	2	0	4	3	3	4	0	0	3			2					3	1		1	1		3	1		1	3		1	1		1
2795	38	3	1	3	1	1	1	1	1	1	2	2	0	0	0	0	1	1	1	2	2	1	1	1	1	2			3					3	1		3	3		3	3		3	3		1	1		1
3114	74	6	2	5	3		1	1	1	0	2	1	0	0	0	0	0	0	0	0	0	0	0	0	0	2			4					1	1		1	1		4	1		1	3		1	1		1
4228	61	5	2	4	1	1	1	1	1	0	2	1	0	0	0	1	3	2	1	2	3	1	2	1	1	4			1					1	1		3	3		3	3		1	3		1	1		1
3421	50	4	2	1	2	3	1	1	1	0	2	1	0	0	0	2	1	1	1	2	3	1	3	1	3	2			1					1	1		3	3		2	3		1	1		1	1		1
3736	26	2	2	3	2		1	1	1	0	2	1	0	0	2	0	3	1	1	2	0			2	3	3			4					2	1		4	2		3	4		3	4		1	1		1
2754	84	7	1	4	1	3	1	1	0	0	2	0	0	0	2	1	2	2	1	2	2	1	2	3	1	2			3					2	1		3	3		3	1		2	2		1	1		1
3848	17	1	2	3	2		1	1	0	0	2	0	0	0	0	0	3	2	4	1	1	0	4	1	1	4			5					4	1		1	1		5	2		1	5		1	1		1
2543	41	3	2	3	2	3	1	1	1	0	2	1	0	0	0	0	2	0	0	1	0	0	0	0	0	2			4					2	1		1	1		4	1		1	2		1	1		1
3059	35	3	2	3	2	1	1	1	1	0	2	1	0	0	1	1	2	2	1	1	1	1	2	2	2	3			3					2	1		3	2		2	2		2	3		1	1		1
2664	43	3	2	1	1	3	0	0	0	1	0	1	0	0	1	1	2	2	1	2	2	2	3	0	2	2			1					1	1		3	3		2	3		1	1		1	1		1
4934	55	5	1	4	1	1	0	0	1	0	0	1	0	0	0	0	3	2	0	2	3	0	3	2	2	3			4					3	1		2	2		4	1		2	3		1	1		1
2624	53	4	2	4	1	3	0	1	1		1			0	2	2	2	1	1	2	1	1	2	1	1	2			1					1	1		3	3		3	4		1	1		1	1		1
2766	74	6	2	4	1	2	1	1	1	0	2	1	0	0	0	1	2	2	0	2	1	0	4	2	2	2			4					2	1		3	3		4	3		2	2		1	1		1
2596	54	4	1	4	2	2	1	0	0	0	1	0	0	0	0	2	3	2	0	1	4	1	2	0	0	4			3					3	1		3	2		3	2		2	3		1	1		1
3742	28	2	2	3	3	3	1	1	1	0	2	1	0	0	1	0	3	2	0	1	0	2	0	2	3	2			1					1	1		2	3		1	3		1	1		1	1		1
2867	34	2	2	3	3	2	1	1	1	0	2	1	0	0	0	0	1	0	1	0	2	2	2	1	0	1			4					1	1		1	1		4	1		1	2		1	1		1
3868	31	2	2	3	3	2	1	0	1	1	1	2	0	0	0	0	3	1	0	1	1	1	2	2	2	2			3					1	1		1	1		3	1		1	4		1	1		1
2917	25	2	2	3	2	3	0	0	2	0	0	2	0	0	0	1	2	2	1	3	2	1	2	1	1	2			3					3	1		1	1		3	1		1	3		1	1		1
2838	22	1	1	-1	2	1	1	1	1	0	2	1	0	0	0	1	0	0	0	2	1	0	3	0	3	1			5					3	1		1	1		5	1		1	5		1	1		1
3651	54	4	2	3	2	3	1	1	0		2			0	0	0	1	0	0	1	1	1		1	2	3			5					4	1		1	1		5	1		1	4		1	1		1
3044	29	2	1	3	2	2	1	0	0	0	1	0	0	0	0	0	2	1	0	2	4	1	4	0	0	4			3					1	1		3	3		4	2		1	1		1	1		1
3963	61	5	1	4	1	2	1	0	0	0	1	0	0	0	0	0	2	2	0	0	2	0	0	4	4	4			3					3	1		1	1		3	1		1	3		1	1		1
2902	20	1	1	3	1	3	0	0	0	0	0	0	0	0	0	0	4	0	0	2	2	0	4	0	1	4			4					1	1		1	1		4	1		1	3		1	1		1
3122	69	6	1	4	2	1	0	0	0	0	0	0	0	0	0	1	2	1	0	3	0			2	1	4			1					2	1		3	3		2	2		1	1		1	1		1
3735	52	4	2	3	2	2	0	0	0	0	0	0	0	0	1	1	2	1	1	2	1	1	4	0	1	2			1					1	1		1	1		3	1		1	3		1	1		1
3900	71	6	2	1	2	2	0	0	0	0	0	0	0	0	1	0	2	0	0	3	2	0	4	1	2	2			3					1	1		4	4		4	4		1	1		1	1		1
4341	39	3	2	1	2	3	1	0	1	0	1	1	0	0	1	1	2	0	0	1	1	0	4	1	2	4			5					5	1		1	1		4	1		1	5		1	1		1
2732	66	6	2	1	2	2	0	0	0	0	0	0	0	0	0	0	2	1	0	3	2	0	2	2	2	2			3					1	1		4	2		4	3		1	1		1	1		1
2575	79	7	1	1	2	3	1	0	1	0	1	1	0	0	0	1	2	2	0	2	2	0	3	1	1	2			4					2	1		3	3		4	3		1	2		1	1		1
3824	44	3	2	2	2	2	0	0	0	1	0	1	0	0	1	1	1	1	2	3	0	0	4	1	0	2			1					1	1		3	4		2	4		1	1		1	1		1
3867	71	6	1	1	1	2	1	0	0	0	1	0	0	0	0	0	3	1	0	1	3	0	2	2	0	3			4					1	1		3	3		4	3		1	2		1	1		1
4203	47	4	1	3	2	1	0	0	0	0	0	0	0	0	1	0	1	1	0	2	1	0	4	1	1	2			1					1	1		3	3		1	2		3	1		1	1		1
4293	23	1	2	3	3	3	1	0	1	0	1	1	0	0	0	0	0	0	0	0	0	0	2	2	2	2			3					1	1		1	1		4	1		1	4		1	1		1
4491	70	6	2	1	1	2	0	1	1	0	1	1	0	0	0	1	2	1	0	0	1	0	2	2	1	2			2					2	1		3	3		2	2		1	2		1	1		1
2557	38	3	1	3	3	3	1	1	0	0	2	0	0	0	1	0	2	0	0	2	0	0	4	0	2	0			1					1	1		1	4		5	1		1	1		1	1		1
3566	56	5	2	1	2	3	0	0	0	0	0	0	0	0	0	0	1	3	0	0	0	0	4	0	1	4			5					3	1		3	3		5	3		1	2		1	1		1
4514	61	5	1	4	3	2	0	0	0	0	0	0	0	0	0	1	2	1	0	2	2	0	3	0	0	2			4					3	1		3	3		5	3		2	4		1	1		1
2691	62	5	2	4	2	1	1	0	0	0	1	0	0	0	0	0	0	0	0	0	0	0	2	0	0	2			2					3	1		3	3		2	1		1	2		1	1		1
3346	56	5	1	1	1	3	1	0	0	0	1	0	0	0	2	0	2	0	0	2	2	0	2	0	0	3			3					1	1		3	3		3	3		3	1		1	1		1
3146	38	3	1	2	1	3	0	0	0	0	0	0	0	0	0	0	0	0	0	0	0	0	0	0	0	0			1					3	1		1	1		3	1		1	3		1	1		1
3514	52	4	2	4	2	2	0		1	0		1	0		0	0	2	1	0	2	1	0	1	1	1	2			3					1	1		3	4		1	4		1	1		1	1		1
3343	57	5	1	1	1	2	0	0	1	0	0	1	0	0	0	0	0	0	0	0	0	0	3	0	1	3			3					1	1		4	4		3	5		1	1		1	1		1
3150	63	5	1	1	2	2	0	0	0	0	0	0	0	0	1	0	2	1	0	0	0			0	2	2			3					1	1		1	1		3	1		1	3		1	1		1
4323	31	2	1	1	3	3	0	0	0	0	0	0	0	0	1	2	1	2	0	1	0	0	3	0	0	0			4					4	1		1	1		4	1		1	4		1	1		1
4371	63	5	2	2	2	2	1	0	0	0	1	0	0	0	0	0	1	1	0	2	0	0	4	0	0	2			3					2	1		2	2		3	2		1	3		1	1		1
2688	61	5	2	4	2	1	0	0	0	0	0	0	0	0	0	0	0	0	0	0	0	0	2	0	0	0			3					1	1		4	4		4	4		1	2		1	1		1
2958	74	6	1	4	1	2	0	0	0	0	0	0	0	0	0	0	1	1	0	0	0	0	1	0	0	1			1					1	1		3	3		1	2		1	1		1	1		1
4151	30	2	1	1	1	3	0	0	0	0	0	0	0	0	0	0	0	0	0	2	0	0	1	0	1	1			3					1	1		3	3		3	3		1	1		1	1		1
792	75	7	2	1	1		0	2	1	0	2	1	0	0	0	0	2	2	3	3	2	1	1	0		3	2	1	4	1	2	1	1	1	1	1	1	1	1	1	1	5	1	1	1	2	1	4	1
1624	40	3	2	2	2	3	1	0	0	1	1	1	0	0	0	0	1	0	0	1	2	1	2	1	1	2	2	2	2	1	1	2	2	1	1	2	1	1	1	2	2	5	1	1	2	2	1	5	1
969	24	1	2	3	2	1	1	2	2	2	3	4	1	1	2	1	0	3	3	4	0	1	4	2	3	1	1	2	2	1	2	1	1	1	1	4	1	1	2	2	1	4	1	1	1	2	1	4	1
446	41	3	2	4	1	1	3	2	1	1	5	2	0	1	0	2	0	0	1	0	2	0	4	1	2	4	1	1	1	1	1	1	1	1	1	3	1	1	1	1	1	5	1	1	2	2	1	4	1
386	51	4	2	1	2	3	1	2	2	1	3	3	1	1	0	0	0	0	3	0	0	3	0	0	1	0	1	1	1	1	1	1	1	1	1	5	1	1	1	1	1	5	1	1	1	1	1	5	2
156	23	1	2	3	3	2	1	1	2	2	2	4	1	0	1	1	2	1	2	1	1	2	3	2	3	2	1	1	1	1	1	1	1	1	1	4	1	2	1	2	1	4	1	1	1	2	1	4	1
1037	76	7	2	5	1	1	0	0	0	0	0	0	0	0	1	0	3	2	3	2	3	2	3	2	4	4	1		1	1	2	1	1	1	1	5	1	1	1	1	1	4	1	1	1	1	2	5	1
882	50	4	2	3	2	1	1	1	2	1	2	3	1	0	1	1	1	1	1	1	2	2	3	0	0	2	1	1	1	2	2	1	2	1	1	3	1	1	1	1	1	4	1	1	2	1	1	3	1
410	42	3	2	4	2	3	0	1	1	1	1	2	0	0	0	1	1	2	2	3	2	1	4	2	3	4	2	1	1	1	1	2	2	1	1	2	1	1	2	3	3	4	1	1	1	2	1	4	1
1962	37	3	2	1	2	3	0	0	0	0	0	0	0	0	1	2	0	2	1	3	3	2	3	2	2	2	2	1	2	1	2	1	1	1	1	3	1	1	2	2	1	4	1	3	2	1	1	3	1
298	44	3	2	1	2	2	1	1	1	1	2	2	0	0	0	2	0	3	2	2	1	1	2	1	3	2	1	2	3	1	2	1	2	3	1	3	1	1	3	3	1	3	1	2	3	2	1	2	1
1460	67	6	2	5	1	1	0	0	0	1	0	1	0	0	1	0	2	3	1	2	2	1	2	2	2	3	2	1	2	1	2	2	1	1	1	4	1	1	1	1	1	4	1	1	2	1	1	4	1
708	50	4	2	3	3	3	1	1	1	0	2	1	0	0	0	0	2	1	1	2	2	1	3	2	2	2	1	1	1	1	1	1	1	1	1	2	1	2	2	2	1	4	1	1	2	2	1	5	1
1023	20	1	2	3	2	3	0	0	0	0	0	0	0	0	0	1	2	2	1	2	0	2	4	0	2	2	1	1	2	1	1	1	1	1	1	5	1	1	1	2	1	5	1	1	1	2	1	5	1
1111	39	3	2	4	2	2	1	1	0	1	2	1	0	0	1	1	3	1	1	1	2	1	3	1	1	1	1	1	2	1	4	2	1	-1	1	3	1	1	2	3	1	3	1	2	2	2	1	4	1
1242	20	1	2	3	2	1	1	0	0	0	1	0	0	0	1	0	2	1	1	2	1	3	3	1	1	2	1	1	1	1	1	1	1	1	1	4	1	1	1	1	1	5	1	1	1	2	1	5	1
1179	48	4	2	4	3	1	1	0	1	1	1	2	0	0	0	0	1	1	2	3	2	1	4	0	0	1	1	5	1	1	1	1	2	1	1	4	1	1	1	1	1	5	1	1	1	1	1	4	1
1892	52	4	1	3	2	3	0	0	1	1	0	2	0	0	1	1	2	1	0	1	2	2	1	2	1	4	2	2	2	1	2	1	2	1	1	3	1	1	1	1	1	4	1	1	1	2	1	4	1
1894	30	2	2	1	1	2	1	1	0	1	2	1	0	0	0	1	1	1	0	1	2	1	2	1	1	2	1	2	2	1	2	1	2	1	1	3	1	1	2	1	1	4	1	1	1	1	2	5	1
2197	16	1	1	3	4	3	1	1	1	0	2	1	0	0	0	0	1	3	0	3	0	0	0	3	2	1	1	1	2	1	3	1	2	2	1	3	1	2	1	1	1	1	1	1	2	1	1	4	2
2217	19	1	1	3	2	3	0	0	1	1	0	2	0	0	0	0	0	0	0	0	2	0	1	0	0	2	1	1	1	1	3	1	1	1	1	4	1	1	1	1	1	4	1	1	1	1	1	5	2
1280	33	2	1	1	2	3	0	0	0	0	0	0	0	0	0	0	1	1	0	1	3	1	3	2	1	3	1	2	3	2	2	2	2	1	1	3	1	2	1	2	1	3	1	1	3	1	1	3	1
1919	20	1	2	3	2	3	0	0	0	0	0	0	0	0	0	1	2	1	1	3	0	0	1	2	2	1	1	1	2	1	1	1	1	1	1	4	1	1	1	2	1	4	1	1	1	2	1	4	1
483	49	4	2	3	2	3	0	0	0	1	0	1	0	0	0	1	0	1	0	3	3	1	2	0	2	2	1	1	2	1	1	2	1	1	1	4	1	1	2	2	1	4	1	1	2	1	1	3	1
2480	16	1	1	3	4	3	1	0	0	0	1	0	0	0	1	0	0	2	1	2	1	1	1	2	1	3	1	1	3	1	2	1	2	1	1	3	1	1	2	2	1	2	1	1	3	2	1	3	1
335	68	6	1	2	3	2	1	0	0	1	1	1	0	0	0	1	1	0	1	2	3	1	2	0	0	2	1	1	1	1	1	1	1	1	1	3	1	1	1	2	1	5	1	2	1	1	2	5	1
450	33	2	1	3	1	2	1	1	0	0	2	0	0	0	0	1	1	0	1	1	1	0	3	1	0	2	1	1	1	1	1	1	1	1	1	3	1	1	1	1	1	4	1	1	1	2	1	4	1
1623	16	1	2	3	4	3	0	0	1	1	0	2	0	0	0	1	2	1	0	1	2	0	1	0	1	2	1	1	1	1	2	1	2	1	1	2	1	1	2	1	1	4	1	1	2	2	1	4	1
1275	37	3	2	1	2	3	1	0	1	0	1	1	0	0	1	1	1	1	1	1	1	0	2	0	1	2	1	1	1	1	1	1	1	1	1	3	1	1	1	1	1	4	1	1	1	1	1	4	1
603	52	4	2	3	2	2	0	0	1	0	0	1	0	0	0	0	0	0	1	1	1	1	1	0	0	0	1	2	1	1	2	1	2	1	1	1	1	1	1	1	1	3	1	1	5	2	1	4	1
823	39	3	2	3	2	2	0	0	0	0	0	0	0	0	0	1	1	1	0	1	1	1	3	1	1	1	1	1	1	1	1	1	1	1	1	4	1	1	1	2	1	4	1	1	1	1	1	4	1
1177	47	4	2	1	2	2	0	0	0	0	0	0	0	0	0	0	0	2	2	1	0	0	2	0	3	2	2	1	2	3	1	1	1	1	1	3	1	1	2	3	1	4	1	3	2	2	1	-1	1
597	45	4	1	3	1	1	0	0	1	0	0	1	0	0	0	1	2	0	2	2	0	2	2	0	0	2	1	4	1	1	3	1	3	1	1	2	1	1	2	1	2	4	1	4	3	1	1	3	1
2106	44	3	2	1	2	3	0	0	0	0	0	0	0	0	0	0	0	0	0	0	1	0	0	0	0	0	1	1	2	1	1	1	1	1	1	5	1	1	1	2	1	5	1	1	1	1	1	4	1
602	51	4	1	3	3	2	1	0	0	0	1	0	0	0	0	0	0	0	0	0	1	0	3	1	0	1	1	1	1	1	2	1	2	1	1	5	1	1	2	2	1	3	1	1	2	1	2	4	1
586	68	6	2	3	3	2	1	0	0	0	1	0	0	0	0	0	1	2	1	2	2	1	1	0	1	1	1	1	2	2	2	1	2	2	1	4	2	1	2	2	2	4	1	2	2	2	1	4	1
2221	14	1	1	3	4	3	1	0	0	0	1	0	0	0	0	0		2	0	0	2	0	0	0	0	3	1	1	2	1	1	1	1	1	1	4	1	1	1	1	1	4	1	1	1	1	1	5	2
1060	60	5	2	4	1	2	0	0	0	0	0	0	0	0	0	0	0	0	0	0	2	0	0	0	0	2	2	2	1	1	2	1	1	1	1	4	1	1	3	2	1	4	1	1	3	1	1	3	1
1075	35	3	2	1	2	3	0	0	0	0	0	0	0	0	0	0	1	1	0	0	0	0	0	0	0	2	1	1	1	1	2	1	1	1	1	4	1	1	3	1	1	4	1	1	3	1	1	4	2
1276	57	5	1	1	2	3	1	0	0	0	1	0	0	0	1	1	1	0	0	1	0	0	2	1	1	1	1	2	2	2	2	2	2	2	1	4	2	2	2	2	1	3	1	2	3	2	1	3	1
661	33	2	1	3	2	2	0	0	0	0	0	0	0	0	0	0	0	0	0	1	1	1	1	0	1	1	1	1	2	1	3	1	1	1	1	1	1	1	2	3	1	3	1	1	2	1	2	4	1
405	43	3	2	3	2	2	0	1	1	0	1	1	0	0	2	2	1	2	2	1	2	2	1	2	3	2	1	1	2	1	1	1	1	1	1	5	1	1	1	1	1	5	1	1	1	1	1	5	1
1889	30	2	1	3	2	2	0	0	1	0	0	1	0	0	1	1	2	1	1	1	2	1	1	0	3	2	1	1	4	1	1	1	1	1	1	4	1	1	2	2	1	4	1	1	1	1	2	5	1
681	52	4	2	1	2	3	0	0	0	0	0	0	0	0	0	0	0	1	0	2	2	0	2	2	0	2	3	1	3	1	3	3	1	1	1	5	1	1	1	3	1	5	1	3	2	1	1	5	1
854	29	2	1	1	1	2	0	0	1	1	0	2	0	0	0	0	4	0	2	1	2	0	4	1	0	4	1	1	1	1	2	1	1	1	1	1	1	1	1	1	1	4	1	1	2	1	1	5	3
1160	39	3	1	2	2	2	2	2	1	1	4	2	0	1	0	1	1	2	2	1	1	0	3	0	1	2	1	5	1	1	3	1	2	2	1	4	1	1	1	2	1	4	1	2	2	2	1	3	1
1779	37	3	1	-1	2	3	1	1	2	1	2	3	1	0	1	2	4	3	2	2	0	2	4	1	2	4	1	1	2	1	1	1	1	1	1	1	1	1	4	1	1	4	1	3	2	1	1	3	2
2059	17	1	1	3	4	3	1	1	0	0	2	0	0	0	2	0	3	3	0		4	0	4	3	3	4	1	1	3	1	3	1	3	3	1	3	2	3	2	3	1	3	1	2	2	1	1	2	3
106	65	6	1	3	2	1	1	0	1	2	1	3	1	0	0	0	0	0	0	0	0	0	2	0	0	2	5	1	1	1	1	1	1	1	1	1	1	1	1	1	1	5	1	1	1	1	3	5	1
1446	59	5	2	1	1	2	2	1	1	0	3	1	0	1	3	2	1	2	2	2	2	2	2	2	2	2	1	2	2	1	2	1	3	1	1	3	1	2	2	3	1	3	1	2	2	1	2	4	1
252	59	5	2	3	2	3	1	1	1	1	2	2	0	0	0	1	1	0	0	1	1	0	1	0	1	0	1	2	1	1	4	1	3	1	1	2	1	4	2	1	1	3	1	1	3	2	1	3	1
841	26	2	2	3	2	3	1	0	1	2	1	3	1	0	0	0	0	2	0	0	2	0	1	0	1	0	1	2	1	1	2	1	3	2	1	3	1	1	3	1	1	2	1	3	3	2	1	3	1
1274	47	4	1	3	1	2	1	1	1	1	2	2	0	0	1	1	1	1	0	1	1	0	1	1	1	1	1	1	2	1	1	2	2	2	1	2	1	2	1	2	1	2	1	3	2	1	1	2	2
1912	45	4	2	1	2	2	0	1	1	1	1	2	0	0	0	0	1	0	0	0	0	0	0	1	0	1	1	1	1	1	1	1	1	1	1	1	1	1	1	1	1	5	1	1	1	2	1	5	1
2411	53	4	2	1	2	2	0	0	1	0	0	1	0	0	0	0	2	2	2	0	2	3	3	3	2	3	1	1	1	1	4	1	4	1	1	1	1	2	1	2	1	5	1	2	2	2	1	5	1
991	29	2	2	3	2	2	0	0	1	1	0	2	0	0	1	1	2	2	2	2	2	2	2	2	2	1	1	2	3	1	2	1	1	1	1	2	1	1	1	2	2	4	1	2	2	2	1	4	1
2383	68	6	1	1	3	3	0	0	0	0	0	0	0	0	0	0	4	0	0	2	4	0	3	1	1	4	1	1	1	1	1	1	1	1	1	5	1	1	1	1	1	4	1	1	1	3	1	5	1
2482	57	5	2	2	3	1	0	1	1	0	1	1	0	0	0	0	0	0	0	0	0	0	3	0	0	0	1	5	1	1	1	1	1	1	1	2	1	1	1	1	1	5	1	1	1	1	1	5	1
733	19	1	1	3	2	1	0	0	1	1	0	2	0	0	1	0	1	0	3	1	1	1	4	2	1	3	1	1	3	1	1	1	1	1	1	3	2	1	2	3	1	1	1	2	2	3	1	4	1
757	45	4	2	1	3	3	1	0	1	0	1	1	0	0	0	0	2	1	1	0	4	2	4	1	1	2	1	1	1	1	1	1	1	1	1	1	1	1	1	2	1	5	1	1	1	3	1	5	1
2508	61	5	2	5	3		1	0	1	0	1	1	0	0	0	0	2	0	0	0	1	0	1	0	0	1	1	1	1	1	2	1	1	1	1	2	1	1	1	1	1	4	1	1	1	2	1	4	1
2018	39	3	2	1	3	3	0	0	1	0	0	1	0	0	0	0	1	2	2	2	1	0	4	1	2	2	1	1	3	1	1	1	1	2	1	3	2	1	1	2	1	4	1	2	2	2	1	5	1
2385	45	4	2	1	3	3	1	0	0	1	1	1	0	0	2	0	1	1	1	2	1	0	2	2	3	2	1	1	1	1	1	1	1	1	1	3	1	1	2	1	1	3	1	1	3	2	1	3	1
1935	26	2	2	3	2	2	1	0	0	1	1	1	0	0	0	1	1	0	1	1	2	1	3	2	2	2	1	3	2	1	3	1	2	1	1	3	1	2	3	2	1	3	1	1	3	2	1	3	1
569	65	6	2	1	1	3	0	0	0	0	0	0	0	0	0	1	2	2	0	2	1	1	2	1	1	2	1	1	2	1	2	1	1	1	1	2	1	1		-1	1	4	1	2	1	2	1	4	1
895	16	1	2	3	4	3	0	0	0	0	0	0	0	0	1	0	1	1	0	2	2	1	2	1	1	3	1	1	1	1	1	1	1	1	1	4	1	1	2	1	1	4	1	1	1	2	1	4	1
1066	45	4	2	3	2	3	0	0	0	0	0	0	0	0	1	0	2	1	1	2	1	1	2	1	1	2	1	1	1	1	2	1	1	1	1	3	1	1	2	1	1	5	1	1	1	2	1	4	1
2051	39	3	1	4	2	2	0	0	0	0	0	0	0	0	0	0	0	0	0	3	4	0	4	0	0	4	1	1	2	1	1	1	3	2	1	4	3	3	2	2	1	4	1	1	1	1	1	3	3
2054	17	1	1	3	4	3	1	0	1	0	1	1	0	0	0	0	4	1	0	0	2	0	0	2	2	4	1	1	3	1	2	1	1	2	1	3	1	1	3	2	1	3	1	1	3	1	1	3	3
688	43	3	2	3	2		0	0	0	0	0	0	0	0	0	1	1	1	1	2	1	0	1	2	2	2	1	1	1	1	1	1	1	1	1	3	1	1	2	2	1	3	1	1	2	1	1	3	1
484	28	2	2	3	2	3	1	0	1	0	1	1	0	0	0	0	1	0	0	1	2	1	4	0	0	1	1	1	1	1	1	1	1	1	1	2	1	1	1	2	1	4	1	3	3	1	1	4	2
2050	57	5	1	1	2		1	0	0	0	1	0	0	0	0	0	0	0	0	0	1	0	1	0	1	1	1	2	2	1	2	1	2	1	1	4	1	1	2	1	1	3	1	1	2	3	1	2	1
2056	38	3	1	4	2	3	0	0	1	0	0	1	0	0	0	0	1	0	0	1	1	0	0	0	0	1	1	1	2	1	1	1	1	1	1	3	1	1	2	3	1	5	1	1	1	1	1	3	3
758	41	3	1	3	3	2	0	0	0	0	0	0	0	0	0	0	1	1	1	2	3	0	1	2	0	2	1	1	1	1	1	1	1	1	1	2	1	1	2	1	1	3	1	1	2	2	1	3	1
2167	54	4	2	1	3	3	0	0	0	0	0	0	0	0	0	0	2	2	0	2	2	1	0	2	0	2	2	1	1	1	2	1	2	1	1	2	1	1	1	1	1	4	1	1	1	1	1	4	1
821	39	3	2	3	2	2	1	0	0	0	1	0	0	0	1	2	2	1	1	1	2	2	0	0	2	0	1	2	2	1	2	1	1	1	1	3	1	1	2	2	1	4	1	1	2	3	1	4	1
376	73	6	2	1	3	3	0	0	0	0	0	0	0	0	0	0	1	1	0	2	1	1	3	1	0	2	3	1	1	1	1	1	1	1	1	3	1	1	2	2	1	4	1	1	2	2	1	4	1
574	71	6	2	4	1	1	0	0	0	0	0	0	0	0	0	0	0	0	0	0	0	0	0	0	0	0	3	1	1	1	1	3	1	1	1	1	1	1	1	1	1	4	1	1	1	1	1	5	2
576	34	2	1	3	2	2	0	0	0	0	0	0	0	0	0	0	0	0	0	0	0	0	0	0	0	0	1	1	2	1	2	1	1	1	1	4	1	1	2	1	1	4	1	1	2	1	1	4	2
1978	66	6	1	1	1	3	1	0	0	0	1	0	0	0	0	0	0	1	0	2	0	0	3	0	3	2	1	1	2	1	2	2	1	1	1	3	1	2	4	2	2	4	1	1	2	3	1	3	1
2417	53	4	1	4	2	2	0	0	0	0	0	0	0	0	0	0	0	2	0	2	0	0	1	2	1	2	1	1	2	1	2	1	2	1	1	2	1	1	2	2	1	4	1	2	2	2	1	4	1
1945	40	3	1	4	2	2	0	0	0	0	0	0	0	0	1	0	0	2	0	0	0	0	0	1	1	1	1	2	3	2	2	1	2	1	1	3	1	1	2	3	1	3	1	2	3	3	1	4	1
537	19	1	1	3	2	2	0	0	0	0	0	0	0	0	2	2	1	2	0	0	0	0	0	0	0	0	1	2	1	1	2	1	2	1	1	3	1	1	2	1	1	4	1	1	2	3	1	4	1
1610	52	4	2	4	1	2	0	0	0	0	0	0	0	0	0	0	3	1	0	1	2	0	3	0	0	2	1	1	1	1	1	1	1	-1	1	2	1	1	2	1	1	3	1	-1	2	1	1	3	1
712	69	6	2	2	2	3	0	0	0	1	0	1	0	0	0	0	1	0	0	0	2	0	3	0	2	2	1	1	1	1	2	1	1	1	1	-1	1	1		-1	1	4	1	1	2	1	1	4	1
1096	51	4	1	3	1	1	0	0	0	0	0	0	0	0	0	0	0	0	0	0	3	0	0	0	0	2	1	1	1	1	1	1	2	1	1	-1	2	-1		1	-1	-1	1	1	2	1	1	4	1
2345	64	5	2	4	2	3	0	0	0	0	0	0	0	0	0	0	1	1	0	0	2	0	2	3	2	3	-1		1	1	4	1	3	1	1	4	1	1	3	1	1	4	1	4	2	1	1	4	1
1724	70	6	2	4	3	3	0	0	0	0	0	0	0	0	0	0	1	1	1	2	1	1	1	1	1	2	1		1	1	2	-1	2	1	1	3	1	1	1	2	1	3	1	1	2	1	1	4	1
111	40	3	1	3	2	1		0		0											0	0	0	0	0	0	1	1	1	1	1	-1	1	1	1	5	1	1		1	1	4	1	1	2	1	1	4	1
1162	40	3	2	1	1	3	2	2	2	3	4	5	1	1	2	3	3	1	3	2	2	3	4	4	4	4	1	1	3	1	1	1	1	2	1	5	1	1	1	1	1	2	1	2	1	1	1	2	1
1328	61	5	1	4	1	1	3	1	2	2	4	4	1	1	0	1	4	3	2	2	2	2	4	3	3	4	1	1	2	1	3	1	2	1	1	3	2	2	1	2	1	3	1	2	2	1	1	3	1
775	35	3	2	1	1	3	1	3	2	2	4	4	1	1	2	1	2	1	0	1	3	1	3	1	3	3	1	2	3	1	3	1	2	1	1	2	1	1	2	3	1	3	1	1	2	1	1	3	1
1581	59	5	2	1	2	3	1	1	1	1	2	2	0	0	0	0	0	0	0	0	0	0	0	0	0	0	1	1	1	1	1	1	1	-1	1	5	1	1	1	1	1	5	1	1	1	1	1	5	1
1515	77	7	2	5	1	1	2	3	0	1	5	1	0	1	3	0	2	0	3	2	3	2	4	0	1	4	1	1	1	1	1	1	1	1	1	2	1	1	1	1	1	5	1	1	1	1	1	5	1
793	79	7	1	1	1	2		0	2	1		3	1		0	2	1	3	2	3	4	0	2	4	4	3	4	1	1	1	1	2	1	1	1	1	1	1	1	1	1	5	1	1	1	1	1	5	1
2123	62	5	1	1	2	3	1	0	0	0	1	0	0	0	0	3	1	4	0	3	2	1	1	3	3	3	1	1	1	1	3	1	2	1	1	3	1	3	2	2	1	4	1	1	2	1	1	4	1
1426	34	2	1	3	1	3	0	0	0	0	0	0	0	0	0	1	4	1	0	4	3	0	3	1	0	4	1	2	1	1	3	1	1	1	1	3	1	1	1	1	1	4	1	1	1	1	1	4	1
1692	42	3	2	1	2	3	0	0	0	0	0	0	0	0	0	2	3	1	3	1	2	3	3	0	1	2	1	1	1	1	2	1	1	1	1	5	1	2	2	1	1	5	1	1	1	1	1	5	1
1838	26	2	2	3	2	1	1	2	1	1	3	2	0	1	0	0	1	0	2	2	1	0	2	0	0	2	1	2	1	1	1	1	2	1	1	3	1	1	2	1	1	3	1	1	1	1	1	3	1
645	45	4	2	1	2	3	0	0	0	0	0	0	0	0	2	1	2	1	2	2	2	0	2	2	2	2	1	1	2	1	1	1	1	2	1	3	1	1	1	2	1	4	1	1	1	1	1	4	1
1936	67	6	2	5	1	2	1	1	1	1	2	2	0	0	0	0	0	0	1	2	0	0	1	0	0	2	1	2	1	1	1	1	2	1	1	2	1	1	2	1	1	4	1	1	2	1	1	4	1
596	62	5	1	1	2	3	1	0	0	0	1	0	0	0	0	2	1	3	1	2	2	2	2	1	3	3	1	1	2	1	2	1	2	1	1	3	1	1	1	1	1	4	1	1	1	1	1	4	1
1571	47	4	1	3	3	2	2	1	1	1	3	2	0	1	0	0	1	2	0	1	1	0	3	2	1	3	1	1	1	1	1	1	1	1	1	2	1	1	1	1	1	5	1	1	1	1	1	5	1
411	60	5	1	4	3	3	2	1	2	0	3	2	0	1	1	1	0	2	3	2	2	0	1	3	3	2	1	1	1	1	2	1	2	1	1	1	3	3	2	2	1	4	1	1	2	1	1	3	1
1408	73	6	2	1	3		0	0	0	0	0	0	0	0	0	1	1	4	0	3	3	0	3	0	0	3	1	1	1	1	2	1	1	1	1	4	1	1	2	1	1	4	1	1	2	1	1	4	1
1370	48	4	1	1	2	3	1	1	1	0	2	1	0	0	3	2	1	2	2	3	3	2	1	2	1	2	1	2	2	2	2	1	2	2	1	3	1	1	2	1	1	3	1	1	3	1	1	3	1
548	78	7	1	5	1	2	1	0	0	0	1	0	0	0	0	0	0	0	0	0	0	0	0	0	0	0	1	1	1	1	1	1	2	1	1	4	1	1	2	1	1	4	1	1	2	1	1	4	1
2013	72	6	2	5	3	2	1	1	0	0	2	0	0	0	0	0	0	0	0	0	0	0	0	0	1	1	1	2	1	1	3	1	2	1	1	5	1	1	1	1	1	4	1	1	2	1	1	5	1
197	75	7	1	1	3	3	0	0	0	0	0	0	0	0	0	0	0	0	0	0	0	0	0	0	0	0	1	1	1	1	1	1	1	1	1	1	1	1	1	1	1	5	1	1	1	1	1	5	1
1529	81	7	1	5	1	2	0	0	0	0	0	0	0	0	0	0	0	0	0	0	0	0	0	0	0	0	3	1	2	1	1	3	1	1	1	3	1	1	1	1	1	3	1	1	1	1	1	5	1
2182	71	6	1	1	2	3	0	0	0	0	0	0	0	0	0	0	0	0	0	0	0	0	0	0	0	0	1	1	1	1	2	1	1	1	1	4	1	1	5	1	1	5	1	1	1	1	1	1	1
2281	28	2	2	3	2	2	0	0	0	0	0	0	0	0	0	0	0	0	0	0	0	0	0	0	0	0	1	1	1	1	5	1	1	1	1	1	1	1	2	1	1	4	1	1	2	1	1	5	1
2388	80	7	1	1	3	2	0	0	0	0	0	0	0	0	0	0	0	0	0	0	0	0	0	0	0	0	2	1	1	1	1	1	2	1	1	4	1	1	1	1	1	4	1	1	1	1	1	4	1
1574	81	7	1	1	1	2	0	0	0	0	0	0	0	0	1	0	1	2	1	2	2	1	2	1	1	2	2	1	1	1	1	1	1	1	1	3	1	2	2	1	1	3	1	1	2	1	1	3	1
439	64	5	1	4	1	3	1	0	0	0	1	0	0	0	1	2	2	1	1	2	1	1	4	1	1	2	2	1	2	1	2	1	1	1	1	5	1	1	1	2	1	4	1	1	2	1	1	4	1
1412	58	5	1	1	2	3	1	1	1	1	2	2	0	0	0	2	0	1	1	2	2	1	1	0	1	2	1	3	3	1	3	1	2	1	1	3	3	2	2	3	1	2	1	1	3	1	1	3	1
2241	64	5	1	1	2	2	1	1	1	1	2	2	0	0	1	0	1	1	1	0	2	2	3	2	2	3	2	1	2	2	3	2	1	1	1	1	1	1	2	1	1	5	1	1	1	1	1	5	1
1164	49	4	2	2	2	3	1	1	1	1	2	2	0	0	0	0	2	1	1	1	2	1	2	1	1	2	1	1	1	1	1	1	1	1	1	5	1	1	1	1	1	5	1	1	1	1	1	5	1
1188	41	3	2	4	2	3	1	1	1	0	2	1	0	0	0	0	0	0	0	0	0	0	4	0	0	4	1	1	1	5	1	1	1	1	1	5	1	1	1	1	1	5	1	1	1	1	1	5	1
424	31	2	1	3	2	2	0	0	0	0	0	0	0	0	0	0	0	0	0	1	0	0	0	1	0	0	1	1	1	1	1	1	1	1	1	5	1	1	2	1	1	5	1	1	2	1	1	4	1
1348	73	6	1	5	3	1	0	0	0	0	0	0	0	0	0	0	0	0	0	1	0	0	0	0	0	1	1	1	1	1	2	1	1	1	1	5	1	1	1	1	1	3	1	1	2	1	1	4	1
1844	78	7	2	4	2	1	0	0	0	0	0	0	0	0	0	0	0	0	0	0	0	0	0	0	0	2	1	1	1	1	1	1	1	1	1	5	1	1	1	1	1	5	1	1	1	1	1	5	1
1752	48	4	1	4	1		0	0	1	0	0	1	0	0	0	0	0	0	0	0	0	0	0	0	1	2	1	5	1	1	2	1	2	1	1	1	1	1	5	1	1	4	1	1	2	1	1	5	-1
447	38	3	2	1	2	3	0	0	0	0	0	0	0	0	0	0	2	0	0	0	3	0	4	0	0	4	1	1	1	1	1	1	1	1	1	1	1	1	2	1	1	5	1	1	1	1	1	5	1
706	74	6	1	1	3	3	0	0	0	0	0	0	0	0	0	0	0	0	0	0	0	0	0	0	0	3	1	1	1	1	1	1	1	1	1	5	1	1	1	1	1	5	1	1	1	1	1	4	1
2030	40	3	2	3	3	3	0	0	0	0	0	0	0	0	0	0	0	0	0	1	0	0	1	0	0	1	1	1	1	1	1	1	1	1	1	5	1	1	1	1	1	4	1	1	2	1	1	4	1
2273	69	6	2	5	3	1	0	0	0	0	0	0	0	0	0	0	0	0	0	1	0	0	0	0	0	2	1	1	3	1	1	1	1	1	1	2	1	1	1	1	1	5	1	1	1	1	1	5	1
180	78	7	1	4	1	2	1	0	1	1	1	2	0	0	1	1	0	1	2	2	1	2	3	2	1	2	2	2	3	1	3	2	2	2	1	3	1	1	2	2	1	3	1	1	2	1	1	3	1
1915	52	4	2	4	1	1	0	0	0	0	0	0	0	0	0	0	0	0	0	0	0	0	0	0	0	4	1	1	1	1	1	1	1	1	1	5	1	1	1	1	1	5	1	1	5	1	1	5	1
2171	65	6	1	1	2	2	0	0	0	0	0	0	0	0	0	0	0	0	0	0	2	0	0	0	0	2	1	1	1	1	2	1	1	1	1	4	1	1	1	1	1	4	1	1	1	1	1	4	1
2275	76	7	1	1	1	1	0	0	0	0	0	0	0	0	0	0	1	0	0	0	0	0	0	0	0	3	1	1	1	1	5	1	4	1	1	1	1	1	1	1	1	4	1	1	1	1	1	5	1
2271	76	7	2	1	1	2	0	0	1	0	0	1	0	0	0	0	0	0	0	0	0	0	2	0	0	2	1	1	1	1	3	1	1	1	1	5	1	1	1	1	1	5	1	1	1	1	1	5	1
1147	53	4	2	2	1	2	0	0	0	0	0	0	0	0	0	0	0	0	0	2	1	0	4	0	1	3	1	1	1	1	2	1	1	1	1	5	1	1	1	1	1	5	1	1	1	1	1	4	1
1336	60	5	2	1	1	2	0	0	0	0	0	0	0	0	0	0	4	0	0	1	0	0	2	0	0	4	1	1	1	1	3	1	3	1	1	1	1	1	3	1	1	1	1	1	3	1	1	3	1
1655	63	5	2	4	1	2	0	0	0	0	0	0	0	0	0	0	2	1	0	2	1	0	1	1	1	2	1	1	1	1	1	1	1	1	1	5	1	1	1	1	1	4	1	1	1	1	1	5	1
2467	67	6	2	1	2	2	0	0	0	0	0	0	0	0	0	0	2	0	0	1	1	1	2	1	1	2	1	2	1	1	2	1	5	1	1	5	1	1	2	1	1	4	1	1	2	1	1	4	1
267	79	7	2	3	2	1	0	0	0	0	0	0	0	0	0	0	3	0	0	0	0	0	0	0	0	2	1	1	1	1	1	1	1	1	1	1	1	1	1	1	1	5	1	1	1	1	1	5	1
1997	77	7	2	5	1	1	0	0	0	0	0	0	0	0	0	0	0	0	0	1	1	0	1	0	1	1	2	2	1	1	2	1	2	1	1	4	1	1	3	1	1	3	1	1	3	1	1	3	1
2267	61	5	2	5	2	1	0	0	0	0	0	0	0	0	0	0	0	0	0	0	0	0	3	0	0	2	1	1	1	1	1	1	1	1	1	1	1	1	1	1	1	5	1	1	1	1	1	5	1
1347	75	7	1	5	2	2	0	1	1	1	1	2	0	0	0	0	0	0	0	2	1	0	2	0	3	4	1	1	1	1	2	1	2	1	1	4	1	1	1	1	1	3	1	1	2	1	1	3	1
915	72	6	1	3	1	1	0	1	0	1	1	1	0	0	1	1	2	0	1	2	1	1	2	2	1	3	3	2	1	1	3	1	2	1	1	2	1	3	2	2	1	4	1	1	1	1	1	4	1
2295	58	5	1	3	1	2	0	1	1	0	1	1	0	0	0	0	4	2	0	0	3	0	3	1	0	4	1	2	1	1	2	1	1	1	1	4	1	1	1	1	1	4	1	1	1	1	1	4	1
2192	84	7	1	1	1	3	0	0	1	1	0	2	0	0	1	0	0	0	0	1	0	0	2	1	0	2	5	1	1	1	2	1	1	1	1	2	1	1	1	1	1	5	1	1	1	1	1	5	1
1813	75	7	2	5	1	1	0	0	1	0	0	1	0	0	0	0	2	1	0	2	1	0	3	1	2	3	3	1	2	1	3	2	2	1	1	3	1	1	2	2	1	3	1	1	2	1	1	3	1
2324	56	5	2	1	2	3	1	0	0	0	1	0	0	0	0	0	2	1	1	3	2	0	1	1	1	3	1	1	1	1	5	1	1	1	1	4	1	1	2	1	1	4	1	1	2	1	1	5	1
2159	63	5	1	1	2	2	1	0	1	1	1	2	0	0	0	0	2	1	1	1	2	1	1	2	2	2	2	1	1	1	2	1	1	-1	1	4	1	1	1	1	1	4	1	1	1	1	1	4	1
189	64	5	2	1	1	2	0	0	1	0	0	1	0	0	0	0	0	0	0	0	0	0	3	0	0	2	1	1	1	1	5	1	1	1	1	1	1	1	1	1	1	5	1	1	1	1	1	5	1
728	72	6	2	3	2	1	0	0	0	1	0	1	0	0	0	0	0	0	0	0	1	0	1	1	1	1	4	1	2	1	2	2	2	2	1	3	2	1	2	2	1	3	1	1	3	1	1	2	1
2274	64	5	1	1	3	1	0	0	1	0	0	1	0	0	0	0	1	0	0	1	0	0	1	0	1	1	1	1	2	3	2	-1	4	1	1	3	2	2	2	1	1	4	1	1	4	1	1	4	1
58	76	7	2	5	2	1	0	0	0	0	0	0	0	0	0	0	0	0	0	0	1	1	3	1	2	2	1	1	1	1	1	1	1	1	1	3	1	1	3	1	1	1	1	1	2	1	1	4	1
1229	69	6	1	1	1	2	0	0	0	0	0	0	0	0	0	0	0	0	0	0	1	0	3	2	1	3	1	1	1	1	1	1	1	1	1	5	1	1	2	1	1	5	1	1	2	1	1	5	1
102	77	7	1	5	2	3	0	0	0	0	0	0	0	0	0	0	0	0	0	0	1	0	2	0	0	3	1	1	1	1	2	1	1	1	1	1	1	1	1	1	1	5	1	1	1	1	1	5	1
1519	79	7	2	5	1	1	0	0	0	0	0	0	0	0	0	0	0	0	0	0	1	0	2	1	0	2	1	1	1	1	1	1	1	1	1	5	1	1	1	1	1	5	1	1	1	1	1	5	1
2162	59	5	1	1	2	3	0	0	0	0	0	0	0	0	0	0	0	0	0	0	1	0	2	1	0	2	1	2	1	1	3	1	2	1	1	3	1	1	2	1	1	5	1	1	1	1	1	5	1
1303	60	5	2	3	1	2	0	0	0	0	0	0	0	0	1	0	0	0	0	0	0	0	2	0	3	1	1	2	1	1	3	2	2	1	1	3	1	2	2	1	1	3	1	1	2	1	1	3	1
2135	77	7	2	5	1	2	0	0	0	0	0	0	0	0	0	0	0	0	0	1	1	0	2	1	1	1	3	2	2	1	2	1	1	1	1	3	1	1	2	1	1	2	1	1	2	1	1	4	1
1187	27	2	1	3	3	3	0	0	0	0	0	0	0	0	0	0	0	0	0	1	2	0	1	1	1	2	2	2	2	1	2	2	2	1	1	3	1	2	2	3	1	3	1	2	2	1	1	4	1
2270	62	5	1	1	2	1	0	0	0	0	0	0	0	0	0	0	2	0	0	2	0	0	2	0	0	2	2	1	1	1	5	1	1	1	1	3	1	2	1	1	1	4	1	1	1	1	1	5	1
2116	65	6	2	4	2	2	1	0	1	0	1	1	0	0	1	1	1	0	0	2	1	0	3	0	3	4	2	1	1	1	2	1	2	1	1	4	1	1	2	3	1	4	1	1	2	1	1	3	1
1102	55	5	1	4	1	3	1	0	0	0	1	0	0	0	0	0	2	0	0	3	2	0	4	0	0	3	1	1	1	1	1	1	1	1	1	4	1	1	1	1	1	5	1	1	2	1	1	5	1
452	23	1	1	3	2	3	0	0	0	1	0	1	0	0	2	0	1	0	0	0	0	0	0	2	1	0	1	3	3	1	3	1	2	2	1	2	1	1	2	2	1	2	1	2	3	1	1	2	1
2413	66	6	1	1	2		0	0	1	0	0	1	0	0	0	0	0	0	0	0	0	0	2	1	1	2	2	1	1	1	2	1	1	1	1	3	1	1	1	1	1	5	1	1	1	1	1	5	1
382	17	1	2	3	2	3	0	0	1	1	0	2	0	0	0	0	2	1	1	2	1	1	2	1	2	2	1	1	2	1	1	1	1	1	1	-1	1	1	1	2	1	5	1	1	1	1	1	5	1
1482	64	5	2	1	1	2	1	1	0	0	2	0	0	0	0	0	1	0	1	1	1	0	1	1	1	2	1	1	1	1	1	1	1	1	1	5	1	1	1	2	1	5	1	1	1	1	1	4	1
2244	65	6	2	1	2	2	0	1	1	0	1	1	0	0	0	0	1	0	1	0	0	0	4	3	2	3	1	1	1	1	2	1	1	1	1	1	1	3	1	2	1	5	1	1	5	1	1	5	1
1909	82	7	2	5	1	2	0	1	1	0	1	1	0	0	0	1	0	0	0	2	0	0	2	1	1	3	1	1	1	1	2	1	1	1	1	4	1	1	2	1	1	3	1	1	1	1	1	4	1
1259	90	7	2	5	1	1	0	1	0	0	1	0	0	0	0	0	0	0	0	1	2	0	3	0	4	2	3	1	1	1	1	3	1	1	1	1	1	1	1	1	1	3	1	1	1	1	1	4	1
567	80	7	2	5	1	1	1	0	0	0	1	0	0	0	0	0	1	2	0	0	1	0	2	0	0	2	1	1	1	1	4	1	1	1	1	2	1	1	1	1	1	2	1	1	1	1	1	5	1
2043	62	5	2	1	1	1	0	0	0	1	0	1	0	0	0	0	1	0	0	1	1	1	1	0	1	2	1	1	1	1	1	1	1	1	1	3	1	1	5	2	1	4	1	1	2	1	1	4	1
1605	58	5	1	4	1	1	1	1	0	0	2	0	0	0	1	1	2	2	0	1	1	1	2	0	0	2	1	2	2	1	2	1	1	1	1	3	1	1	2	2	1	3	1	2	2	1	1	3	1
1780	64	5	2	1	1	3	0	0	1	1	0	2	0	0	0	2	1	1	0	2	1	0	3	0	1	2	1	1	2	1	2	1	1	1	1	3	1	1	4	1	1	4	1	1	2	1	1	4	1
2114	79	7	1	5	3	2	1	0	1	0	1	1	0	0	0	1	1	0	1	2	1	0	3	0	0	2	5	1	1	1	2	1	2	1	1	1	1	2	1	2	1	4	1	1	1	1	1	5	1
2261	75	7	2	5	2	1	1	0	1	0	1	1	0	0	0	0	0	2	0	2	2	0	0	2	2	2	1	1	1	1	1	1	1	1	1	4	1	1	2	1	1	4	1	1	2	1	1	4	1
1326	76	7	2	4	1	1	1	0	0	0	1	0	0	0	0	0	2	2	0	1	1	0	2	1	0	2	3	2	1	1	2	1	2	1	1	3	1	1	2	2	1	3	1	1	2	1	1	3	1
2465	52	4	2	4	3	3	1	0	0	0	1	0	0	0	0	0	0	1	0	1	1	0	1	1	2	2	1	1	2	1	2	5	1	1	1	3	1	1	1	2	1	3	1	1	2	1	1	4	1
1583	77	7	1	1	3	3	0	0	0	0	0	0	0	0													2	1	1	1	1	1	1	1	1	1	1	1	1	1	1	4	1	1	1	1	1	5	1
113	35	3	2	1	2	1	3	3	3	3	6	6	1	1	0	0	0	0	0	2	0	1	1	0	2	2	1	1	1	1	1	1	1	1	1	4	1	1	1	1	1	4	1	1	2	1	1	4	1
1464	76	7	2	5	1	1	3	3	3	3	6	6	1	1	3	3	2	2	2	2	2	4	3	2	2	3	1	2	1	1	2	1	2	1	1	3	1	1	2	1	1	3	1	1	2	1	1	4	1
200	22	1	2	3	2	2	3	3	3	3	6	6	1	1	2	3	4	3	3	2	1	2	4	0	1	3	1	5	1	1	5	1	1	1	1	5	1	1	1	1	1	5	1	1	1	1	1	5	1
121	15	1	2	3	4	2	3	3	1	3	6	4	1	1	3	4	4	4	4	4	3	4	4	2	4	4	1	1	5	1	4	1	1	1	1	3	3	2	2	4	1	2	1	1	2	1	1	3	1
250	19	1	2	3	2	2	3	3	2	3	6	5	1	1	3	3	2	2	3	2	0	3	2	2	4	3	1	2	3	1	2	1	2	2	1	4	2	2	2	4	2	4	2	2	3	1	1	3	1
1216	42	3	1	4	2	3	3	3	2	2	6	4	1	1	0	0	0	0	0	0	0	0	0	0	0	0	1	1	1	1	1	1	1	1	1	5	1	2	1	2	1	3	1	1	2	1	1	4	1
971	49	4	2	4	2	1	2	3	2	3	5	5	1	1	2	2	3	3	3	3	3	3	3	3	4	3	1	1	1	1	1	1	1	1	1	3	1	1	2	1	1	4	1	1	2	1	1	4	1
635	62	5	2	4	2	1	2	3	3	2	5	5	1	1	1	3	2	3	1	4	4	1	4	3	3	4	1	1	1	1	3	1	2	1	1	2	1	1	3	1	1	2	1	1	3	1	1	2	1
103	30	2	1	3	2	2	3	3	2	2	6	4	1	1	0	2	3	0	1	0	0	1	2	0	0	2	5	1	1	1	1	1	1	1	1	5	1	2	1	1	1	5	1	1	5	1	1	5	1
122	18	1	1	3	2	3	2	3	2	3	5	5	1	1	0	0	0	0	1	4	0	0	4	0	0	2	1	1	1	1	1	1	1	1	1	5	1	1	1	1	1	5	1	1	1	1	1	5	1
1478	50	4	1	3	1	1	2	3	3	2	5	5	1	1	0	2	4	0	0	0	0	0	4	2	1	4	1	1	1	1	1	1	1	1	1	1	1	2	1	1	1	5	1	1	2	1	1	5	1
2078	39	3	1	3	1	1	3	2	2	3	5	5	1	1	2	2	2	2	2	2	2	1	2	1	3	2	1	1	3	2	2	1	2	1	1	1	1	1	2	3	1	4	1	1	2	1	1	4	1
2008	93	7	1	5	1	2	3	3	1	2	6	3	1	1	0	0	0	0	1	2	0	1	1	0	0	4	1	5	1	1	5	1	1	1	1	1	1	1	1	1	1	5	1	1	1	1	1	5	1
788	59	5	2	1	1	3	2	2	2	1	4	3	1	1	0	0	0	0	0	0	0	0	0	0	0	0	1	2	1	1	2	2	3	2	1	3	1	-1	2	1	1	2	1	1	3	1	1	-1	1
998	54	4	1	4	3	3	3	2	3	1	5	4	1	1	2	2	1	3	1	3	1	2	3	2	4	3	2	2	1	1	2	1	2	3	1	3	1	1	2	1	1	3	1	2	2	1	1	4	1
1156	49	4	2	4	2	1	3	3	1	2	6	3	1	1	2	2	2	1	3	3	2	2	3	2	3	2	1	1	1	1	1	1	1	1	1	4	1	1	2	2	1	3	1	1	3	1	1	3	1
1473	36	3	2	3	2	2	3	2	1	3	5	4	1	1	3	3	2	2	3	2	2	3	1	1	2	2	1	1	4	1	2	1	2	3	1	5	1	2	2	3	1	3	1	1	3	1	1	4	1
901	59	5	2	1	1	2	3	3	1	2	6	3	1	1	1	2	1	2	2	2	2	1	0	2	1	2	1	1	3	1	4	1	2	1	1	1	1	2	1	2	1	5	1	1	1	1	1	4	1
1159	59	5	2	4	2	1	2	2	2	3	4	5	1	1	0	1	0	3	2	1	1	2	4	1	1	3	1	1	1	1	1	1	1	1	1	3	1	1	1	1	1	4	1	1	2	1	1	4	1
2421	36	3	2	3	2	2	3	3	0	3	6	3	1	1	0	0	1	1	3	2	0	2	3	3	3	3	1	1	3	1	1	1	1	1	1	3	1	2	2	3	2	3	1	1	2	1	1	3	1
652	53	4	2	4	1	1	2	2	2	2	4	4	1	1	0	0	3	4	2	2	4	4	4	4	2	4	1	1	1	1	4	1	2	2	1	4	1	1	2	1	1	4	1	1	1	1	1	4	1
2375	26	2	2	1	1	2	2	3	2	1	5	3	1	1	1	1	1	2	3	4	3	4	3	4	4	3	1	1	2	1	2	1	2	1	1	5	1	1	2	1	1	4	1	2	3	1	1	4	1
989	58	5	1	4	2	2	2	2	2	2	4	4	1	1	2	1	1	3	3	3	2	2	4	3	1	2	1	2	3	1	2	3	2	1	1	3	2	3	2	3	2	4	1	2	3	1	1	3	1
130	47	4	2	1	2	3	2	2	1	3	4	4	1	1	2	3	0	1	3	3	1	1	4	0	3	4	1	1	1	1	2	1	1	1	1	2	1	1	1	2	1	4	1	3	1	1	1	5	1
1032	58	5	1	1	1	3	2	2	1	2	4	3	1	1	2	3	2	3	3	3	4	3		2	3	2	2	1	3	2	2	2	2	1	1	2	1	1	3	2	1	3	1	1	2	1	1	3	1
1169	41	3	2	3	2	3	2	2	2	2	4	4	1	1	0	2	2	1	2	3	1	2	3	0	2	3	1	1	3	1	1	1	1	2	1	4	1	1	2	1	1	5	1	2	5	1	1	4	1
399	44	3	1	3	2	2	2	1	2	1	3	3	1	1	0	0	0	0	0	0	0	0	0	0	0	0	1	1	1	1	1	1	1	1	1	5	1	1	1	1	1	5	1	1	1	1	1	5	-1
650	39	3	2	1	2	3	1	0	0	0	1	0	0	0	0	3	3	3	3	0	4	2	4	4	2	4	1	2	3	1	3	1	2	2	1	3	1	1	2	3	1	4	1	1	2	1	1	3	1
1456	43	3	1	4	2	1	2	2	2	1	4	3	1	1	1	0	4	4	0	4	4	0	4	3	2	4	1	2	3	3	4	1	2	1	1	2	3	1	2	3	1	3	1	1	3	1	1	3	1
230	18	1	2	3	2	3	2	2	1	2	4	3	1	1	2	1	3	4	2	2	4	2	4	1	2	2	1	1	1	1	1	1	1	1	1	1	1	1	1	2	1	4	1	1	1	1	1	5	1
2173	67	6	1	1	2	2	2	2	1	2	4	3	1	1	2	2	1	2	3	2	2	3	3	2	2	2	1	2	1	1	3	1	1	1	1	4	1	1	2	1	1	4	1	1	2	1	1	4	1
270	54	4	1	1	2	3	2	2	1	2	4	3	1	1	0	0	0	0	0	2	1	2	0	0	4	2	1	1	1	1	1	1	1	1	1	5	1	1	1	1	1	5	1	1	1	1	1	5	1
1916	51	4	2	3	2	2	1	2	2	2	3	4	1	1	0	2	3	1	1	2	3	0	3	3	2	4	1	1	1	1	1	1	1	1	1	5	1	1	1	1	1	5	1	1	1	1	1	5	1
744	40	3	1	4	2	2	1	2	2	2	3	4	1	1	2	2	1	1	1	1	1	1	2	2	2	2	3	1	3	1	2	2	2	1	1	1	2	1	1	2	1	3	1	1	1	1	1	5	1
231	28	2	2	3	2	2	2	2	1	1	4	2	0	1	0	1	3	3	2	3	2	2	3	3	2	2	1	4	1	1	1	1	1	1	1	5	1	1	1	1	1	4	1	1	1	1	1	4	1
2130	35	3	1	3	1	1	1	1	1	2	2	3	1	0	1	3	3	2	2	2	3	2	4	2	2	4	1	1	1	1	1	1	1	1	1	5	1	1	1	1	1	5	1	1	1	1	1	5	1
2041	41	3	2	3	3	1	2	2	1	1	4	2	0	1	1	0	2	2	2	2	2	2	3	3	3	3	1	2	3	1	3	1	2	1	1	3	1	1	3	3	1	3	1	1	2	1	1	3	1
1165	61	5	2	1	2	2	1	1	1	3	2	4	1	0	0	0	0	0	0	0	0	0	4	0	0	4	1	1	1	1	2	1	2	1	1	3	1	1	1	1	1	5	1	1	1	1	1	4	1
185	67	6	1	4	2	3	1	1	2	1	2	3	1	0	2	3	3	2	2	4	2	1	3	2	1	4	2	2	1	1	2	1	3	1	1	2	1	1	2	1	1	3	1	1	3	1	1	3	1
258	31	2	2	3	1	1	1	1	1	1	2	2	0	0	2	3	3	3	3	2	4	2	2	2	2	3	1	1	1	1	1	1	1	1	1	2	1	1	1	1	1	4	1	1	2	1	1	4	1
1927	60	5	1	3	2	2	0	3	3	0	3	3	1	1		0	0	3	4	1	2	0	4	2	3	2	1	1	1	1	1	1	1	1	1	5	1	1	1	1	1	3	1	1	1	1	-1	5	1
2288	64	5	2	3	3	1	3	1	1	1	4	2	0	1	1	0	2	1	2	1	4	2	2	2	2	4	1	1	1	1	1	1	1	1	1	1	1	1	1	1	1	5	1	1	1	1	1	5	1
1941	19	1	2	3	4	3	2	0	0	1	2	1	0	0	0	2	3	4	3	0	2	3	4	3	4	4	5	1	1	1	1	1	1	1	1	5	1	1	1	1	1	4	1	1	3	1	1	5	1
1057	66	6	2	-1	1	2	1	1	3	1	2	4	1	0	0	1	2	0	2	1	2	0	2	0	2	2	1	2	3	1	2	1	2	1	1	2	1	1	2	2	1	-1	1	1	2	1	1	4	1
535	67	6	2	1	1	2	2	1	0	2	3	2	0	1	0	0	0	0	0	0	0	0	0	0	0	0	1	1	1	1	1	3	1	1	1	5	1	1	1	1	1	5	1	1	1	1	1	3	1
2169	52	4	2	1	2	2	2	2	1	1	4	2	0	1	0	1	1	1	2	1	2	1	1	1	3	2	1	1	1	1	1	1	1	1	1	2	1	1	1	1	1	5	1	1	1	1	1	5	1
2180	62	5	2	1	2	2	2	2	1	1	4	2	0	1	0	0	0	1	1	2	2	2	1	2	2	3	1	1	1	1	3	1	1	1	1	4	1	1	2	1	1	4	1	1	2	1	1	4	1
2076	53	4	2	1	2	2	2	1	2	1	3	3	1	1	1	0	2	2	1	2	1	0	3	1	1	3	1	1	1	1	1	1	1	5	1	2	1	2	2	1	1	4	1	1	1	1	1	4	1
184	65	6	1	1	1	3	1	1	1	1	2	2	0	0	2	2	3	3	3	2	2	3	3	2	1	3	1	2	2	1	3	1	2	1	1	3	1	1	2	1	1	4	1	2	3	1	1	3	1
2406	33	2	2	5	3	3	1	1	1	1	2	2	0	0	2	2	3	2	3	2	3	3	3	1	3	2	1	1	2	1	1	1	2	1	1	3	1	1	3	2	1	3	1	1	3	1	1	2	1
487	24	1	2	3	2	3	1	1	0	1	2	1	0	0	4	4	2	2	0	3	2	3	3	3	2	2	1	1	3	1	1	2	1	1	1	3	1	1	1	2	1	5	1	1	1	1	1	5	1
2389	53	4	2	1	2	2	2	1	1	1	3	2	0	1	0	0	0	0	0	0	1	0	2	0	0	1	1	1	1	1	1	1	1	1	1	5	1	1	1	1	1	5	1	1	1	1	1	5	1
631	29	2	2	1	1	2	1	1	1	2	2	3	1	0	1	2	3	2	2	1	2	1	2	3	3	3	1	2	1	1	2	1	1	1	1	4	1	1	2	2	1	4	1	2	1	1	1	4	1
2379	25	2	2	3	2	3	2	1	1	0	3	1	0	1	2	4	1	2	1	3	1	1	4	3	2	4	3	2	1	1	2	1	2	2	1	3	1	1	2	1	1	4	1	3	2	1	1	3	1
1372	18	1	1	3	2	1	2	1	1	1	3	2	0	1	3	2	2	1	2	3	3	3	2	1	0	2	2	2	2	1	2	2	2	1	1	3	1	1	2	2	1	4	1	1	3	1	1	3	1
657	53	4	1	4	2	3	2	2	1	0	4	1	0	1	0	0	0	0	0	0	0	0	4	0	0	3	1	1	1	1	1	1	1	1	1	5	1	1	1	1	1	4	1	1	1	1	1	5	1
1176	54	4	1	3	1	1	2	1	1	1	3	2	0	1	0	1	3	3	1	1	1	2	3	3	3	2	2	1	1	1	3	1	1	1	1	3	1	1	1	1	1	4	1	1	1	1	1	5	1
322	35	3	1	3	1	3	0	0	1	0	0	1	0	0	2	1	2	3	2	3	3	2	3	2	3	3	1	1	3	1	2	1	2	1	1	3	1	1	1	3	1	4	1	3	1	1	1	4	1
627	33	2	2	1	2	2	2	1	1	1	3	2	0	1	1	2	1	2	2	1	1	2	3	1	2	4	1	2	1	1	2	1	2	2	1	4	1	1	2	1	1	4	1	2	2	1	1	4	1
2245	38	3	1	1	2	3	2	1	1	1	3	2	0	1	0	0	3	3	1	2	3	1	2	3	2	2	1	2	1	1	1	1	2	1	1	5	1	1	2	2	1	4	1	1	2	1	1	4	1
1319	19	1	2	3	1	2	1	1	1	1	2	2	0	0	0	4	2	2	2	2	4	0	4	2	2	2	1	3	4	1	3	2	2	2	1	3	1	1	1	3	1	4	1	1	2	1	1	4	1
131	76	7	2	5	2	1	1	1	0	1	2	1	0	0	2	2	2	2	2	2	2	0	4	4	2	3	1	1	1	1	1	1	1	1	1	1	1	1	1	1	1	5	1	1	1	1	1	5	1
1103	24	1	1	3	3	2	0	0	0	1	0	1	0	0	0	2	3	2	3	2	1	2	4	3	3	3	1	1	1	1	1	1	1	1	1	5	1	1	1	1	1	4	1	1	2	1	1	3	1
656	49	4	2	1	2	3	0	0	0	0	0	0	0	0	1	1	3	3	3	2	3	0	3	3	3	3	1	1	1	1	2	1	1	1	1	4	1	1	1	1	1	5	1	1	1	1	1	5	1
472	19	1	1	3	2	2	2		1	0		1	0		0	0	0	0	0	0	0	0	0	0	0		1	1	1	1	1	1	1	1	1	5	1	1	1	1	1	5	1	1		1	1	5	1
1725	74	6	2	5	2	2	1	1	1	2	2	3	1	0	0	0	1	1	1	1	1	1	3	1	1	2	4	1	1	1	1	1	1	1	1	3	1	1	1	1	1	4	1	1	1	1	1	4	1
1015	65	6	1	1	2	2	1	1	2	1	2	3	1	0	1	1	2	2	0	2	1	0	1	1	1	2	1	1	1	1	1	1	1	1	1	3	1	1	1	1	1	4	1	1	1	1	1	3	1
1920	51	4	1	1	1	3	2	1	1	1	3	2	0	1	0	0	2	2	2	2	2	0	1	1	1	3	2	1	2	1	1	1	1	1	1	4	1	1	1	2	1	4	1	1	1	1	1	4	1
2172	42	3	2	1	2	2	1	1	1	2	2	3	1	0	0	0	0	0	0	0	3	2	3	2	2	4	1	1	1	1	2	1	1	1	1	5	1	1	1	1	1	4	1	1	1	1	1	5	1
1045	66	6	2	4	1	3	1	1	1	1	2	2	0	0	0	0	0	0	0	0	0	0	0	0	0	1	1	1	1	1	3	1	1	2	1	3	1	2	1	2	1	5	1	1	1	1	1	5	1
1317	52	4	2	1	1	3	1	1	1	1	2	2	0	0	0	0	0	0	0	0	1	0	0	0	0	0	1	1	1	1	1	1	1	1	1	1	1	1	1	1	1	4	1	1	1	1	1	4	1
312	67	6	1	1	1	2	0	0	0	1	0	1	0	0	2	2	3	3	2	3	2	1	2	3	2	2	3	2	2	1	2	2	2	1	1	3	3	3	2	2	1	3	1	1	2	1	1	4	1
211	47	4	2	1	2	3	1	1	1	1	2	2	0	0	1	1	2	1	1	3	2	2	3	2	3	3	1	1	2	1	1	1	1	1	1	2	1	1	1	2	1	4	1	1	1	1	1	4	1
1420	58	5	2	5	1	2	1	1	1	1	2	2	0	0	2	2	3	1	2	2	2	2	2	1	3	2	1	1	1	1	1	1	1	1	1	5	1	1	1	1	1	5	1	1	1	1	1	5	1
15	33	2	2	1	2	3	0	0	0	0	0	0	0	0	1	0	3	1	2	3	3	3	4	2	1	4	1	2	1	1	2	1	2	1	1	4	1	1	2	1	1	3	1	1	2	1	1	4	1
1848	67	6	1	4	1	1	1	1	1	1	2	2	0	0	0	0	0	0	0	0	0	0	0	0	0	2	1	2	1	1	2	1	3	1	1	4	1	1	2	1	1	4	1	1	2	1	1	3	1
1339	29	2	2	1	1	1	0	1	1	0	1	1	0	0	2	0	4	4	2	2	1	2	4	1	0	4	1	1	1	1	2	1	1	1	1	4	1	1	2	1	1	3	1	1	2	1	1	4	1
2019	31	2	1	3	2	2	0	2	0	0	2	0	0	0	2	3	3	4	3	2	3	1	0	0	2	3	1	2	4	1	2	1	1	1	1	2	1	1	3	3	2	4	2	1	5	1	1	2	1
216	43	3	2	1	2	3	1	1	1	1	2	2	0	0	1	2	2	2	2	3	2	1	2	2	2	2	1	1	1	1	1	1	1	1	1	5	1	1	1	1	1	5	1	1	1	1	1	5	1
241	54	4	2	3	3	2	0	1	1	1	1	2	0	0	2	3	1	3	2	2	3	1	3	1	2	2	1	1	2	1	2	1	1	1	1	4	1	1	1	4	2	4	1	1	1	1	1	5	1
625	44	3	2	1	1	2	1	1	1	0	2	1	0	0	2	2	3	2	1	2	2	2	3	1	2	3	1	2	2	1	2	1	1	1	1	4	1	1	1	2	1	4	1	1	1	1	1	4	1
463	27	2	2	3	2	3	1	0	0	0	1	0	0	0	1	2	3	1	3	1	1	2	3	2	4	3	1	1	2	1	1	1	1	2	1	3	1	1	1	2	1	5	1	2	2	1	1	5	1
1036	21	1	1	3	1	2	0	0	0	0	0	0	0	0	0	1	3	3	3	3	2	1	3	2	2	3	1	1	1	1	1	1	1	1	1	4	1	1	1	1	1	3	1	1	2	1	1	4	1
1450	29	2	2	3	2	2	0	0	0	0	0	0	0	0	3	2	2	1	2	3	2	3	3	2	1	2	1	2	1	1	3	1	1	2	1	4	1	1	2	1	1	4	1	2	2	1	1	5	1
1026	27	2	2	3	2	3	0	2	0	2	2	2	0	0	0	1	0	0	0	0	0	1	1	0	1	0	1	1	2	1	1	1	1	1	1	5	1	1	1	2	1	5	1	1	1	1	1	5	1
127	18	1	2	3	1	2	1	1	1	1	2	2	0	0	0	1	0	0	1	0	0	0	1	0	1	1	1	5	1	1	1	1	1	1	1	1	1	1	1	1	1	5	1	1	1	1	1	5	1
653	51	4	2	1	2	2	1	0	1	0	1	1	0	0	1	1	4	2	2	2	3	1	3	2	1	3	1	1	1	1	2	1	1	2	1	4	1	1	1	1	1	4	1	1	2	1	1	5	1
2077	39	3	1	3	3	3	1	0	0	1	1	1	0	0	2	3	3	0	2	3	1	3	3	1	2	2	1	3	1	1	3	1	3	1	1	3	2	2	2	2	1	3	1	1	2	1	1	3	1
1947	60	5	2	1	2	3	1	1	1	0	2	1	0	0	1	1	3	1	2	1	2	3	3	2	2	3	2	1	3	2	2	1	2	2	1	3	1	3	2	2	1	4	1	1	2	1	1	3	1
187	36	3	2	1	1	3	0	0	1	0	0	1	0	0	0	1	4	2	1	3	2	2	3	2	2	3	1	1	1	1	2	1	2	1	1	3	1	1	2	1	1	3	1	1	3	1	1	3	1
1263	55	5	1	2	2	2	0	1	0	0	1	0	0	0	1	2	2	3	2	2	3	0	4	0	3	3	1	1	1	1	2	1	2	1	1	5	1	1	2	3	1	4	1	1	2	1	1	4	1
1451	21	1	1	3	2	2	0	0	1	0	0	1	0	0	3	2	2	1	2	2	3	2	1	2	3	2	1	2	1	1	1	1	2	1	1	4	1	1	5	1	1	4	1	1	2	1	1	4	1
2124	71	6	2	4	1	1	1	0	0	0	1	0	0	0	0	0	2	3	0	3	3	1	4	3	3	3	4	1	1	1	2	1	1	1	1	2	1	1	2	2	1	5	1	1	2	1	1	4	1
1375	34	2	2	3	2	2	0	0	0	0	0	0	0	0	0	0	4	4	4	0	1	1	1	4	4	2	1	1	1	1	2	1	2	1	1	4	1	1	1	2	1	5	1	1	1	1	1	4	1
2003	25	2	2	3	2	1	0	0	0	0	0	0	0	0	4	4	4	4	4	4	1	0	0	0	0	0	1	1	1	1	1	1	1	1	1	5	1	1	1	1	1	4	1	1	2	1	1	4	1
2007	77	7	2	4	1	1	1	1	1	1	2	2	0	0	0	0	0	0	0	0	0	0	1	1	2	2	1	1	1	1	1	1	1	1	1	1	1	1	1	1	1	5	1	1	1	1	1	5	1
1081	75	7	2	5	1	2	1	2	0	1	3	1	0	1	0	1	2	0	1	0	4	3	3	2	1	4	2	1	1	1	1	1	1	1	1	3	1	1	2	2	1	3	1	1	2	1	1	3	1
1849	64	5	2	3	2	2	1	1	1	1	2	2	0	0	1	1	2	1	1	2	2	1	3	2	2	3	1	1	1	1	1	1	2	1	1	3	1	1	3	1	1	4	1	1	2	1	1	3	1
1862	66	6	1	3	1	1	1	2	0	1	3	1	0	1	0	0	2	3	0	2	3	0	3	2	2	4	2	1	2	1	1	1	1	1	1	4	1	2	1	2	1	5	1	1	2	1	1	5	1
2279	53	4	2	1	2	2	0	1	1	0	1	1	0	0	0	2	2	3	2	2	2	2	2	3	2	2	1	1	4	1	2	1	2	1	1	3	1	1	2	2	1	3	1	1	2	1	1	4	1
4	32	2	2	1	2	3	2	1	0	1	3	1	0	1	0	3	1	0	1	2	3	3	3	0	1	3	1	1	2	1	3	1	2	2	1	4	1	1	2	2	1	3	1	1	1	1	1	4	1
274	86	7	2	5	1	1	1	1	1	1	2	2	0	0	0	1	2	2	1	2	3	1	3	1	1	3	5	1	1	1	1	1	1	1	1	3	1	1	1	3	1	3	1	1	1	1	1	5	1
1406	58	5	2	5	2	2	1	1	1	1	2	2	0	0	1	0	2	1	1	1	3	1	3	3	1	3	1	1	1	1	1	1	1	1	1	5	1	1	1	1	1	5	1	1	1	1	1	5	1
1457	73	6	2	5	2	1	1	1	1	1	2	2	0	0	0	1	1	1	0	2	2	1	4	2	3	3	3	2	1	1	3	2	2	1	1	3	1	3	2	3	2	3	1	1	3	1	1	3	1
326	25	2	1	3	3	1	1	0	1	1	1	2	0	0	1	2	2	2	0	3	2	0	3	4	2	2	1	1	2	1	1	1	1	1	1	3	1	1	2	2	1	4	1	1	2	1	1	3	1
328	58	5	2	4	2	3	0	1	1	1	1	2	0	0	1	0	2	3	3	2	2	2	3	1	2	2	1	2	1	1	2	1	2	1	1	3	1	1	1	3	1	4	1	2	1	1	1	4	1
826	20	1	1	3	2	3	1	0	1	1	1	2	0	0	2	2	1	2	2	3	2	2	1	2	2	2	1	2	2	1	2	2	2	1	1	3	1	1	1	2	1	4	1	1	1	1	1	4	1
1616	48	4	2	2	2	1	0	1	1	1	1	2	0	0	2	1	3	2	2	2	1	1	3	2	1	3	1	2	1	1	1	1	1	1	1	4	1	1	2	2	1	3	1	1	3	1	1	4	1
1952	53	4	2	1	2	3	0	1	1	1	1	2	0	0	2	1	2	2	2	2	2	1	2	2	2	3	1	2	1	1	2	1	2	1	1	2	1	1	2	3	1	3	1	1	3	1	1	3	1
2233	55	5	2	1	2	3	1	1	1	0	2	1	0	0	1	1	2	3	1	2	3	1	3	1	2	3	1	2	2	1	2	1	2	2	1	4	2	1	2	2	2	4	1	1	2	1	1	4	1
1452	35	3	2	1	2	3	0	0	0	1	0	1	0	0	2	1	3	2	2	2	1	2	3	3	0	3	1	2	2	1	5	1	1	1	1	4	1	1	5	2	2	4	1	2	2	1	1	4	1
1481	56	5	2	4	1	2	1	0	0	0	1	0	0	0	2	1	2	2	2	2	2	1	3	2	3	2	1	1	1	1	2	1	2	1	1	2	1	1	2	2	1	4	1	1	2	1	1	4	1
88	34	2	1	4	2	3	0	0	0	0	0	0	0	0	1	0	4	2	1	3	3	1	3	1	1	4	1	2	2	1	2	1	2	1	1	3	1	1	2	2	1	3	1	2	2	1	1	2	1
999	51	4	1	3	1	2	0	0	0	0	0	0	0	0	0	0	4	2	0	2	3	1	3	3	2	4	1	1	1	1	1	1	1	1	1	5	1	1	1	1	1	5	1	1	1	1	1	5	1
524	35	3	2	1	2	3	1	1	1	1	2	2	0	0	0	1	0	1	0	1	0	0	2	2	1	0	1	1	2	1	2	1	1	1	1	4	1	1	1	2	1	4	1	1	2	1	1	4	1
1476	83	7	1	5	1	2	1	2	0	1	3	1	0	1	0	1	2	1	0	0	1	0	1	0	0	2	2	1	1	1	1	2	1	1	1	5	1	1	1	1	1	5	1	1	1	1	1	4	1
2460	34	2	2	3	2	1	1	1	1	1	2	2	0	0	0	0	0	0	1	1	1	1	2	0	1	1	1	1	1	1	1	1	1	1	1	5	1	1	1	1	1	5	1	1	1	1	1	5	1
994	58	5	1	4	2	2	1	0	3	0	1	3	1	0	0	0	2	0	0	2	1	0	2	0	0	2	1	2	1	1	3	1	2	1	1	3	1	1	2	2	1	3	1	1	3	1	1	3	1
356	47	4	2	1	2	3	1	1	1	1	2	2	0	0	1	1	1	0	2	1	2	3	4	0	1	3	1	2	1	1	1	1	2	1	1	1	1	1	2	2	1	3	1	2	3	1	1	3	1
1600	46	4	2	4	2	1	1	0	2	1	1	3	1	0	2	1	2	2	1	2	1	2	2	1	1	2	1	1	3	1	1	1	1	1	1	4	1	1	2	2	2	4	1	1	2	1	1	4	1
2309	16	1	1	-1	4	3	1	1	1	1	2	2	0	0	0	1	2	2	1	2	3	1	2	1	1	3	1	1	2	1	2	2	1	1	1	3	-1	1	2	2	1	4	1	1	2	1	1	4	1
240	49	4	2	2	2	2	1	1	1	0	2	1	0	0	0	0	0	0	0	0	0	0	0	0	0	0	1	2	1	1	2	1	2	1	1	3	1	1	2	1	1	3	1	1	2	1	1	3	1
398	39	3	1	1	2	2	1	1	0	1	2	1	0	0	0	0	0	0	0	0	0	0	0	0	0	0	1	1	1	1	5	1	1	1	1	4	1	1	2	1	1	4	1	1	1	1	1	5	1
358	39	3	2	1	2	2	1	1	1	1	2	2	0	0	1	0	0	0	1	1	2	2	1	0	1	1	1	2	1	1	3	1	2	1	1	3	1	1	3	2	1	3	1	1	3	1	1	4	1
638	20	1	2	3	2	2	1	1	1	1	2	2	0	0	0	0	3	0	2	3	2	1	3	0	0	4	1	1	1	1	2	1	4	1	1	3	1	1	1	1	1	4	1	1	5	1	1	4	1
1121	26	2	1	3	2	2	2	1	1	0	3	1	0	1	1	1	2	2	1	2	2	2	2	0	0	3	1	1	1	1	2	1	1	1	1	4	1	1	2	1	1	5	1	1	2	1	1	4	1
2498	44	3	2	5	2	1	1	1	1	1	2	2	0	0	1	1	3	2	1	1	1	1	2	1	2	2	1	2	2	1	2	1	2	1	1	2	1	1	2	1	1	4	1	1	2	1	1	5	1
385	51	4	1	1	3	3	1	1	0	1	2	1	0	0	1	2	2	3	2	3	2	1	2	1	1	2	1	1	1	1	2	2	2	1	1	3	1	1	1	3	1	4	1	1	2	1	1	4	1
2447	54	4	1	4	2	1	1	1	0	1	2	1	0	0	2	2	2	0	0	2	4	1	2	3	2	2	1	1	1	1	1	1	1	1	1	5	1	1	1	1	1	5	1	1	1	1	1	5	1
422	35	3	1	1	2	2	0	0	0	0	0	0	0	0	0	0	2	4	1	2	3	1	1	3	2	4	1	1	1	1	2	1	1	1	1	2	1	1	1	1	1	4	1	1	1	1	1	5	1
2044	34	2	1	1	2		0	0	0	0	0	0	0	0	0	0	0	2	3	3	3	1	4	1	2	4	1	1	1	1	1	1	1	1	1	2	1	1	1	1	1	4	1	1	1	1	1	5	1
2234	68	6	1	1	1	2	0	0	0	0	0	0	0	0	0	1	1	1	1	1	3	1	4	4	3	3	1	1	1	1	2	1	1	1	1	1	1	1	5	3	1	4	1	1	1	1	1	5	1
2424	56	5	1	1	1	1	0	0	0	0	0	0	0	0	0	0	3	2	1	2	2	1	4	2	2	4	1	1	4	1	1	1	2	1	1	2	1	1	1	2	1	4	1	1	2	1	1	4	1
1085	31	2	1	3	1		0	0	0	1	0	1	0	0	1	2	2	1	2	2	2	2	3	0	3	3	1	1	1	1	1	1	1	1	1	-1	1	1	3	1	1	3	1	2	3	1	1	2	1
1324	28	2	1	3	2	2	0	0	1	0	0	1	0	0	1	0	2	2	1	3	1	1	4	2	2	4	1	2	2	1	3	1	3	2	1	2	2	2	1	3	1	1	1	2	2	1	1	1	1
302	54	4	1	1	1	3	1	1	1	1	2	2	0	0	1	0	1	0	0	0	2	1	2	1	1	2	1	1	1	1	1	2	1	1	1	3	1	2	2	2	1	4	1	1	2	1	1	4	1
1810	44	3	2	1	2	3	1	1	1	1	2	2	0	0	0	0	0	0	0	2	1	0	2	2	2	2	1	1	1	1	1	1	1	1	1	5	1	1	1	1	1	4	1	1	2	1	1	4	1
2156	17	1	1	3	4	3	1	1	1	1	2	2	0	0	0	0	1	0	0	2	2	1	1	1	2	1	1	1	2	1	1	1	1	1	1	2	1	1	2	2	1	5	1	1	2	1	1	5	1
2401	69	6	2	5	1	1	1	1	1	1	2	2	0	0	0	0	3	1	0	2	0	1	2	1	0	1	2	2	1	1	2	2	2	1	1	3	1	1	2	1	1	3	1	1	2	1	1	4	1
17	26	2	2	3	2	1	1	1	1	1	2	2	0	0	0	0	2	2	0	2	2	2	2	0	2	3	1	1	1	1	1	1	1	1	1	5	1	1	1	1	1	5	1	1	1	1	1	5	1
295	57	5	2	1	2	2	0	0	2	2	0	4	1	0	2	1	3	0	1	0	0	1	3	2	2	2	1	1	1	1	3	1	2	1	1	4	1	1	1	1	1	4	1	1	1	1	1	3	1
815	23	1	2	3	2	2	1	1	1	1	2	2	0	0	1	1	2	2	1	1	1	1	3	1	1	2	1	1	1	1	1	1	1	1	1	4	1	1	1	2	1	4	1	1	2	1	1	4	1
2490	55	5	2	1	2	2	1	1	1	1	2	2	0	0	0	0	2	2	1	2	2	1	2	2	1	2	1	1	3	1	1	1	1	1	1	5	1	1	1	2	1	4	1	1	1	1	1	4	1
90	48	4	2	2	2	2	1	1	1	1	2	2	0	0	0	0	1	0	0	1	0	1	3	2	2	2	1	2	1	1	2	1	2	1	1	4	1	1	2	1	1	2	1	1	2	1	1	3	1
1260	42	3	2	1	2	2	1	1	1	1	2	2	0	0	0	0	1	0	0	0	1	1	2	0	3	4	1	1	1	1	1	1	1	1	1	3	1	1	1	1	1	3	1	1	1	1	1	3	1
1422	88	7	1	1	2	3	1	1	1	1	2	2	0	0	0	0	1	1	1	1	1	1	2	1	1	2	2	1	1	1	1	1	1	1	1	5	1	1	1	1	1	5	1	1	1	1	1	5	1
2164	42	3	1	1	2	3	1	1	1	1	2	2	0	0	0	1	1	1	0	1	2	1	1	1	2	1	2	1	1	1	3	2	1	1	1	2	1	1	1	2	1	5	1	1	1	1	1	4	1
2278	41	3	2	4	2	1	1	1	1	1	2	2	0	0	0	0	1	0	1	0	2	0	4	0	0	4	1	1	1	1	2	1	1	1	1	5	1	1	1	1	1	4	1	1	1	1	1	4	1
256	16	1	2	3	2	3	1	2	1	0	3	1	0	1	1	0	2	0	2	0	0	0	4	0	3	4	1	1	1	1	1	1	1	1	1	-1	1	1	1	1	1	5	1	1		1	1	5	1
1934	60	5	2	4	1	1	1	1	1	1	2	2	0	0	1	1	1	0	1	3	1	0	4	1	2	1	1	1	1	1	3	1	2	1	1	4	1	1	3	1	1	4	1	1	3	1	1	4	1
1976	59	5	2	4	2	1	1	1	1	1	2	2	0	0	0	0	0	2	1	2	0	0	3	3	2	3	1	1	2	1	2	1	2	1	1	4	1	1	2	2	1	4	1	1	2	1	1	4	1
1021	61	5	1	1	2	3	1	1	1	1	2	2	0	0	0	0	1	1	0	2	1	2	2	0	3	1	2	1	2	2	4	1	3	1	1	2	1	1	1	1	1	4	1	1	2	1	1	4	1
1030	22	1	1	3	1	3	1	1	1	1	2	2	0	0	0	0	3	0	1	1	2	1	2	0	0	3	1	2	2	2	3	1	3	2	1	3	2	2	2	2	1	3	1	2	3	1	1	3	1
1257	70	6	2	1	1	3	1	1	1	1	2	2	0	0	1	1	1	0	0	1	3	0	0	0	4	2	3	1	1	1	3	2	1	1	1	4	1	1	1	1	1	1	1	1	1	1	1	3	1
1727	55	5	1	3	3	1	1	1	1	1	2	2	0	0	1	1	2	1	0	1	0	1	3	1	1	1	1	2	3	1	4	1	2	1	1	2	1	1	2	3	1	3	1	1	2	1	1	3	1
495	42	3	1	3	2	2	1	1	1	1	2	2	0	0	0	0	0	2	2	2	2	1	2	1	1	2	1	1	1	1	2	1	1	1	1	3	1	1	1	2	1	4	1	1	2	1	1	4	1
1364	26	2	2	3	2	1	1	1	1	1	2	2	0	0	1	2	1	1	2	1	1	2	1	0	1	2	1	1	1	1	5	1	2	1	1	3	1	1	2	1	1	3	1	2	2	1	1	4	1
1366	33	2	2	1	2	2	1	0	1	2	1	3	1	0	1	2	1	2	1	2	1	0	1	1	1	2	1	2	2	1	5	1	2	1	1	1	1	1	2	1	1	4	1	1	1	1	1	3	1
1673	25	2	1	3	2	2	0	0	2	2	0	4	1	0	1	2	0	3	1	3	0	0	3	0	0	2	1	1	1	1	1	1	1	1	1	3	1	1	1	2	1	3	1	1	2	1	1	3	1
737	83	7	1	1	2	3	1	1	1	1	2	2	0	0	0	1	2	1	1	0	2	2	2	1	0	2	1	1	1	1	1	1	1	1	1	5	1	1	1	1	1	5	1	1	1	1	1	5	1
817	20	1	1	3	2	2	1	1	1	1	2	2	0	0	0	0	3	1	0	0	2	0	3	1	1	3	1	1	3	1	2	1	2	1	1	4	1	1	2	3	1	4	1	2	2	1	1	4	1
1024	26	2	1	3	2	3	1	2	1	0	3	1	0	1	0	0	1	0	2	1	2	1	4	1	1	1	1	1	2	1	1	1	1	1	1	1	1	1	1	1	1	4	1	1	1	1	1	5	1
1311	84	7	2	5	1	1	1	1	1	1	2	2	0	0	0	2	2	1	0	0	0	2	2	1	2	2	2	1	1	1	2	1	1	1	1	5	1	1	1	1	1	5	1	1	1	1	1	5	1
1369	37	3	2	1	2	3	1	1	1	1	2	2	0	0	1	1	1	0	1	1	3	2	1	1	0	2	1	1	2	2	2	2	2	1	1	2	1	1	2	2	1	1	1	1	2	1	1	4	1
2080	54	4	1	1	2	2	1	1	1	1	2	2	0	0	0	0	2	2	1	0	2	1	0	2	2	2	1	2	1	1	3	1	2	1	1	4	1	1	3	1	1	5	1	1	2	1	1	5	1
2315	18	1	1	3	4	3	1	1	1	1	2	2	0	0	0	1	1	2	1	1	2	1	1	1	1	2	2	2	2	1	2	2	1	1	1	2	1	1	2	2	1	4	1	1	1	1	1	4	1
179	55	5	1	1	1	2	1	0	1	1	1	2	0	0	1	2	3	1	1	1	1	1	3	2	2	3	2	1	1	1	2	1	2	2	1	4	1	1	3	1	1	3	1	1	3	1	1	4	1
217	73	6	2	1	3	3	1	1	1	0	2	1	0	0	1	2	2	2	1	3	1	1	2	2	2	2	2	2	2	1	2	1	3	1	1	4	2	1	1	2	1	4	1	1	2	1	1	4	1
263	58	5	2	1	2	3	1	0	1	1	1	2	0	0	1	1	3	2	1	2	2	1	2	1	2	3	2	2	2	1	3	1	3	1	1	3	1	1	2	3	1	2	1	1	3	1	1	4	1
837	48	4	2	1	2	3	1	0	1	1	1	2	0	0	0	1	2	2	1	2	1	1	2	3	3	3	1	1	2	1	1	1	1	1	1	2	2	1	2	2	1	4	1	1	1	1	1	5	1
1052	48	4	1	3	1	2	2	1	0	0	3	0	0	1	0	0	1	1	1	1	3	1	4	2	3	4	2	1	2	1	3	1	1	1	1	1	1	1	1	1	1	4	1	1	1	1	1	5	1
1428	47	4	2	4	1	2	1	0	1	1	1	2	0	0	0	1	3	3	0	3	3	0	4	1	0	3	1	1	1	1	1	1	1	1	1	4	1	1	1	1	1	4	1	1	2	1	1	4	1
649	19	1	1	3	2	3	0	0	0	0	0	0	0	0	0	1	3	3	1	2	4	1	1	1	1	4	1	1	1	1	1	1	1	1	1	5	1	1	1	1	1	5	1	1	1	1	1	5	1
616	52	4	2	4	2	3	1	0	1	0	1	1	0	0	1	1	2	2	2	2	2	1	3	1	2	3	1	1	2	1	2	1	1	1	1	3	1	1	2	2	1	3	1	1	2	1	1	3	1
651	53	4	1	1	2	3	1	1	0	0	2	0	0	0	1	1	2	1	3	2	3	0	1	0	4	4	1	1	1	1	1	1	1	1	1	5	1	1	1	1	1	5	1	1	1	1	1	5	1
1327	25	2	2	1	2	3	1	0	1	0	1	1	0	0	1	0	2	2	0	3	2	0	4	2	2	4	1	1	1	1	2	1	1	1	1	3	1	1	2	2	1	4	1	1	2	1	1	4	1
765	61	5	1	3	1	2	0	0	1	0	0	1	0	0	1	2	2	1	2	2	2	1	2	2	3	2	1	1	1	1	1	1	2	1	1	4	1	1	1	1	1	4	1	1	2	1	1	4	1
1432	39	3	2	4	1	3	1	0	0	0	1	0	0	0	0	2	3	2	0	3	2	0	4	0	3	3	1	1	1	1	2	1	2	1	1	2	1	1	2	1	1	2	1	1	3	1	1	2	1
247	57	5	1	1	3	3	1	1	1	0	2	1	0	0	0	0	1	0	1	1	0	0	0	0	0	0	1	4	1	1	2	1	2	2	1	1	1	1	2	1	1	4	1	1	2	1	1	4	1
182	69	6	2	5	2	2	1	0	1	1	1	2	0	0	1	1	2	1	0	1	3	2	2	1	3	3	1	5	1	1	2	1	2	1	1	3	1	1	3	1	1	4	1	1	2	1	1	3	1
808	27	2	1	3	2	1		0	1	1		2	0		1	2	1	2	1	1	1	1	3	2	3	2	1	1	2	1	2	2	2	1	1	2	1	1	1	2	1	4	1	1	2	1	1	3	1
1729	63	5	2	4	2	2	1	0	1	1	1	2	0	0	1	1	2	1	1	2	3	2	1	2	2	2	1	5	1	1	3	1	2	1	1	5	1	2	1	1	1	3	1	1	2	1	1	4	1
2378	29	2	1	1	1	2	1	1	0	1	2	1	0	0	0	1	1	3	3	2	2	2	1	2	1	2	1	1	1	1	1	1	1	1	1	4	1	1	2	1	1	3	1	2	2	1	1	4	1
2488	58	5	2	1	2	2	1	0	1	1	1	2	0	0	0	0	3	2	1	2	2	1	3	2	1	3	1	1	2	1	2	1	1	1	1	4	1	1	2	1	1	4	1	1	2	1	1	4	1
134	22	1	2	3	1	2	0	0	0	0	0	0	0	0	0	1	2	2	3	3	0	1	4	1	2	2	1	1	3	1	1	1	1	2	1	5	1	1	2	1	1	5	1	1	2	1	1	5	1
188	63	5	2	4	3	3	0	0	0	0	0	0	0	0	0	1	1	1	2	2	0	3	4	1	3	3	1	1	1	1	2	1	1	1	1	4	1	1	2	1	1	3	1	1	3	1	1	3	1
420	39	3	2	3	2	2	0	0	0	0	0	0	0	0	0	1	3	1	0	1	2	0	4	1	4	4	5	1	1	1	1	1	1	1	1	5	1	1	1	3	1	5	1	1	1	1	1	5	1
1374	34	2	2	1	1	3	0	0	0	0	0	0	0	0	0	0	3	3	0	0	3	0	3	3	3	3	1	1	1	1	1	1	1	1	1	5	1	1	1	2	1	5	1	1	1	1	1	5	1
2308	54	4	2	1	2	3	0	0	0	0	0	0	0	0	0	1	2	3	0	2	2	1	3	2	2	3	1	1	1	1	2	1	2	1	1	2	1	1	2	1	1	4	1	1	2	1	1	4	1
2443	31	2	1	3	1		0	0	0	0	0	0	0	0	2	3	2	2	0	2	2	0	2	2	2	2	1	1	2	1	2	1	2	1	1	4	1	1	2	2	1	4	1	1	2	1	1	4	1
148	47	4	2	1	3	3	0	1	1	1	1	2	0	0	0	0	0	0	1	1	0	0	0	0	2	0	1	1	5	1	1	1	1	1	1	5	1	1	1	1	1	5	1	1	1	1	1	5	1
308	40	3	2	1	3	3	1	0	1	1	1	2	0	0	0	0	0	0	0	0	1	1	1	0	0	1	1	1	1	1	1	1	1	1	1	5	1	1	1	1	1	5	1	1	1	1	1	5	1
2015	68	6	1	3	2	2	2	0	1	0	2	1	0	0	0	0	0	0	0	1	0	0	0	2	1	0	1	1	1	1	2	1	2	1	1	2	1	1	2	3	1	3	1	1	2	1	1	3	1
1447	30	2	1	1	2	3	0	1	1	0	1	1	0	0	2	1	1	3	2	1	1	2	3	2	1	2	2	2	3	1	2	2	2	1	1	4	1	1	1	1	2	4	1	2	2	1	1	4	1
804	16	1	1	3	4	3	0	0	0	1	0	1	0	0	1	2	3	0	1	2	3	0	4	0	2	3	1	1	2	1	1	1	1	1	1	5	1	1	1	1	1	4	1	1	2	1	1	4	1
897	26	2	2	3	2	3	0	0	1	0	0	1	0	0	1	2	3	0	0	1	2	3	3	2	2	2	1	1	1	1	1	1	1	1	1	3	1	1	1	2	1	3	1	1	2	1	1	4	1
1378	42	3	1	1	2	3	1	1	1	0	2	1	0	0	1	1	2	1	2	2	3	2	1	1	0	3	1	3	1	1	5	1	3	1	1	1	1	1	3	1	-1	3	1	1	1	1	1	3	1
1707	64	5	2	3	1	1	1	1	1	0	2	1	0	0	0	0	2	2	0	2	2	0	3	2	3	3	1	1	3	1	1	1	1	1	1	5	1	1	1	1	1	5	1	1	1	1	1	5	1
1926	64	5	2	5	1	2	2	1	0	0	3	0	0	1	0	0	2	1	0	0	2	0	3	3	4	4	2	3	1	1	4	1	3	1	1	4	1	1	2	1	1	3	1	1	2	1	1	3	1
2047	49	4	2	3	2	2	1	1	0	1	2	1	0	0	0	0	4	2	1	1		0	4	0		4	1	1	3	1	1	1	1	1	1	2	1	1	5	1	1	1	1	1	5	1	1	-1	1
8	15	1	2	3	4	2	0	0	0	0	0	0	0	0	0	1	2	0	2	3	3	1	3	1	2	2	1	1	2	1	2	1	1	2	1	4	1	1	2	2	1	4	1	1	1	1	1	4	1
133	79	7	2	5	1	1	0	0	0	0	0	0	0	0	0	0	2	2	0	0	2	0	4	4	2	4	4	1	1	1	1	1	1	1	1	1	1	1	1	1	1	5	-1	1	1	1	1	5	1
149	27	2	1	3	2	2	0	0	0	0	0	0	0	0	0	2	2	1	1	2	2	2	3	2	1	2	1	1	1	1	1	1	1	1	1	5	1	1	1	2	1	4	1	1	2	1	1	4	1
1053	38	3	1	3	1	2	0	0	0	0	0	0	0	0	0	1	1	2	1	1	2	0	3	3	2	4	1	1	1	1	1	1	1	1	1	5	1	1	1	1	1	5	1	1	1	1	1	5	-1
1524	48	4	2	3	2	2	0	0	0	0	0	0	0	0	0	0	4	1	0	1	2	1	3	2	3	3	1	2	2	2	2	2	2	1	1	2	1	1	2	2	1	4	1	2	2	1	1	4	1
1711	32	2	2	1	2	3	0	0	0	0	0	0	0	0	0	0	1	1	0	3	3	1	4	1	2	4	1	1	1	1	1	1	1	1	1	5	1	1	1	1	1	4	1	1	1	1	1	5	1
2120	33	2	1	1	2	3	0	0	0	0	0	0	0	0	0	0	1	3	0	3	0	1	4	3	3	2	1	1	2	1	1	1	1	1	1	2	1	1	1	2	1	5	1	1	1	1	1	5	1
2259	76	7	1	1	1	2	0	0	0	0	0	0	0	0	0	1	2	1	0	1	3	1	2	2	3	4	1	5	3	1	3	1	2	1	1	2	1	1	3	1	1	5	1	1	2	1	1	5	1
300	17	1	1	3	4	2	1	0	1	1	1	2	0	0	0	0	1	1	0	1	1	0	1	1	0	0	1	1	1	1	1	1	1	1	1	3	1	1	1	1	1	4	1	1	1	1	1	4	1
747	71	6	2	5	2	1	1	0	1	1	1	2	0	0	1	0	0	0	0	1	1	0	1	0	1	1	1	1	1	1	1	1	1	1	1	1	1	1	1	1	5	5	1	1	1	1	1	5	1
611	69	6	2	4	2	1	1	0	1	0	1	1	0	0	1	1	3	1	1	1	2	1	2	1	3	3	1	2	2	1	3	1	2	1	1	3	1	1	2	3	1	3	1	1	3	1	1	2	1
613	72	6	2	1	2	2	1	0	1	0	1	1	0	0	1	1	3	1	1	1	2	0	3	1	3	3	2	1	2	1	3	2	2	1	1	3	1	1	2	2	1	2	1	1	2	1	1	3	1
1576	56	5	1	1	2	3	1	0	0	1	1	1	0	0	1	1	2	2	1	2	3	1	2	1	1	3	2	1	1	1	1	2	1	1	1	4	1	1	2	1	1	4	1	1	2	1	1	4	1
1931	28	2	1	3	2	2	0	0	1	1	0	2	0	0	2	2	1	1	1	3	1	2	2	2	2	1	1	2	2	1	3	1	3	2	1	1	1	1	2	1	1	4	1	2	3	1	1	3	1
2126	56	5	1	1	2	3	1	0	1	0	1	1	0	0	0	2	2	1	2	3	3	1	2	2	0	2	1	1	1	1	1	1	1	1	1	5	1	1	1	1	1	5	1	1	1	1	1	5	1
202	33	2	1	1	2	3	0	0	1	0	0	1	0	0	1	0	2	2	1	2	2	1	3	2	2	2	4	2	1	1	2	1	2	1	1	4	1	1	2	1	1	4	1	1	2	1	1	5	1
894	40	3	1	1	2	3	1	0	0	0	1	0	0	0	0	0	3	1	1	2	2	2	4	1	0	4	1	1	2	3	3	1	3	1	1	2	1	1	2	2	1	2	1	2	2	1	1	1	1
1908	33	2	1	1	1	3	0	0	1	0	0	1	0	0	0	1	0	2	1	1	2	1	4	3	3	2	1	1	1	1	1	1	1	1	1	3	1	1	2	2	1	4	1	1	2	1	1	4	1
582	54	4	1	1	1	3	1	1	1	0	2	1	0	0	0	1	1	2	2	3	0	2	2	3	0	2	1	2	2	1	2	3	2	1	1	4	1	1	1	1	1	4	1	1	2	1	1	4	1
583	57	5	2	1	2	3	1	1	1	0	2	1	0	0	1	1	2	2	1	2	1	2	2	2	0	2	1	2	1	1	1	1	1	1	1	4	1	1	1	1	1	4	1	1	2	1	1	4	1
1468	29	2	2	3	2	1	0	1	1	1	1	2	0	0	1	1	2	1	2	2	1	2	2	1	1	2	1	1	2	1	1	1	1	1	1	2	1	1	1	2	1	4	1	1	1	1	1	3	1
2497	57	5	2	4	2	2	1	0	1	1	1	2	0	0	0	0	3	2	1	1	1	1	3	2	1	3	2	2	3	1	1	1	2	1	1	3	1	1	2	2	1	4	1	1	1	1	1	4	1
655	60	5	2	1	2	3	0	0	0	0	0	0	0	0	0	0	4	1	1	2	4	1	0	0	2	4	1	1	1	1	1	1	1	1	1	5	1	1	1	1	1	5	1	1	1	1	1	5	1
1117	20	1	2	3	1	2	0	0	0	0	0	0	0	0	0	0	2	1	0	2	4	0	3	2	2	3	1	1	1	1	2	1	1	1	1	4	1	1	2	1	1	4	1	1	2	1	1	5	1
2225	55	5	1	1	1	2	0	0	0	0	0	0	0	0	0	0	4	1	0	2	4	0	1	2	1	4	2	2	3	1	2	1	3	2	1	2	1	3	2	2	1	3	1	3	2	1	1	3	1
1461	35	3	2	3	2	1	1	1	1	0	2	1	0	0	0	1	2	1	1	2	2	1	3	0	2	2	1	1	2	1	2	1	1	1	1	5	1	1	1	2	1	4	1	1	2	1	1	4	1
1671	56	5	2	4	1	2	0	1	1	1	1	2	0	0	0	0	1	2	2	1	2	1	4	0	0	4	1	5	3	1	5	1	1	2	1	1	1	1	1	1	1	1	1	1	1	1	1	5	1
2487	69	6	1	5	2	2	1	0	1	1	1	2	0	0	0	1	2	1	1	2	1	1	2	1	2	3	2	2	2	1	2	1	1	1	1	4	1	1	2	1	1	4	1	4	2	1	1	4	1
880	19	1	2	3	4		1	0	1	1	1	2	0	0	0	2	1	1	1	1	0	1	0	0	0	1	1	1	1	1	1	1	1	1	1	5	1	1	1	1	1	5	1	1	1	1	1	5	1
1161	34	2	2	2	1	3	1	1	0	1	2	1	0	0	0	0	0	1	1	1	1	0	1	1	1	1	1	1	2	1	1	1	1	1	1	5	1	1	1	1	1	5	1	1	1	1	1	5	1
1219	59	5	2	5	2	3	1	1	1	0	2	1	0	0	0	0	0	0	0	2	1	0	2	0	1	2	1	1	1	1	3	1	1	1	1	4	1	1	1	1	1	4	1	1	2	1	1	4	1
43	38	3	2	1	2	3	1	0	1	0	1	1	0	0	0	0	0	0	0	0	0	0	0	0	0	0	1	1	1	1	1	1	1	1	1	3	1	1	2	1	1	3	1	1	3	1	1	3	1
49	48	4	2	1	2	3	1	0	1	0	1	1	0	0	0	0	0	0	0	0	0	0	0	0	0	0	1	1	1	1	1	1	1	1	1	4	1	1	1	1	1	4	1	1	1	1	1	4	1
517	52	4	1	1	1	3	1	0	1	0	1	1	0	0	0	0	0	0	0	0	0	0	0	0	0	0	1	2	1	1	2	1	2	1	1	4	1	1	2	1	1	3	1	1	3	1	1	3	1
840	26	2	2	3	2		1	0	1	0	1	1	0	0	0	0	0	0	0	0	0	0	0	0	0	0	1	2	1	1	2	1	1	1	1	3	1	1	2	1	1	3	1	1	2	1	1	3	1
885	37	3	2	1	3	3	0	0	1	1	0	2	0	0	0	0	0	0	0	0	0	0	0	0	0	0	1	1	1	1	2	1	1	1	1	4	1	1	1	1	1	4	1	1	1	1	1	4	1
1833	75	7	1	4	1	1	1	1	0	0	2	0	0	0	0	0	0	0	0	0	0	0	0	0	0	0	1	1	1	1	1	1	1	1	1	4	1	1	2	1	1	4	1	1	2	1	1	3	1
612	43	3	2	1	2	3	1	0	1	0	1	1	0	0	1	2	2	1	1	2	2	1	2	1	2	2	1	1	2	1	2	1	2	1	1	4	1	1	2	2	1	3	1	1	2	1	1	3	1
629	23	1	2	1	1	2	1	0	1	0	1	1	0	0	1	2	2	1	2	2	1	2	3	0	1	2	1	2	2	1	2	1	2	2	1	4	1	1	2	2	1	4	1	2	1	1	1	4	1
1325	69	6	2	5	1	1	1	0	1	0	1	1	0	0	0	0	2	2	1	2	3	0	3	1	1	4	1	2	2	1	2	1	2	1	1	3	1	1	2	2	1	3	1	1	2	1	1	3	1
183	38	3	2	1	2	3	0	0	1	0	0	1	0	0	1	1	1	1	0	3	1	2	3	2	2	2	1	2	1	1	2	1	2	1	1	4	1	1	2	1	1	4	1	1	2	1	1	4	1
824	28	2	1	3	1	2	1	0	0	0	1	0	0	0	0	1	2	2	2	2	2	1	3	0	2	2	1	2	3	1	2	1	2	1	1	3	3	1	2	3	1	4	1	1	2	1	1	4	1
907	26	2	2	3	2	3	1	0	0	0	1	0	0	0	0	2	2	1	0	2	2	1	3	1	2	3	1	1	1	1	1	1	1	1	1	3	1	1	2	2	1	4	1	1	1	1	1	4	1
914	29	2	1	3	2	3	1	0	0	0	1	0	0	0	2	1	2	2	0	2	3	0	1	2	3	1	1	1	2	1	1	1	1	1	1	4	1	1	2	2	1	4	1	1	2	1	1	4	1
931	31	2	2	3	2	1	1	0	0	0	1	0	0	0	1	1	3	0	1	1	3	0	4	0	1	4	1	1	1	1	1	1	1	1	1	5	1	1	1	1	1	5	1	2	2	1	1	5	1
1802	53	4	2	1	2	3	0	0	1	0	0	1	0	0	0	0	4	1	0	3	2	1	4	0	0	4	1	2	2	-1	2	1	2	1	1	2	1	1	3	2	1	3	1	1	2	1	1	3	1
2236	35	3	2	3	2	3	0	0	1	0	0	1	0	0	0	1	2	1	1	1	2	2	3	1	3	2	1	1	1	1	1	1	1	1	1	4	1	1	2	2	1	4	1	1	3	1	1	4	1
558	69	6	2	5	1	2	1	1	0	1	2	1	0	0	0	2	0	0	2	0	0	1	2	0	0	2	1	2	1	1	2	1	2	1	1	4	1	1	2	1	1	4	1	1	2	1	1	4	1
1599	50	4	1	4	2	1	0	1	1	1	1	2	0	0	0	0	3	0	0	0	1	0	3	0	0	2	1	1	1	1	1	1	2	1	1	2	2	1	1	1	1	4	1	1	1	1	1	5	1
1981	55	5	1	1	1	3	1	0	1	1	1	2	0	0	0	0	0	2	0	2	0	1	2	0	0	2	1	2	2	1	3	1	3	1	1	3	1	1	2	1	2	3	1	1	2	1	1	3	1
234	19	1	1	3	1	3	1	0	1	1	1	2	0	0	1	1	2	1	1	2	1	0	1	2	2	2	1	2	2	1	2	1	2	1	1	3	1	1	2	2	1	4	1	1	2	1	1	4	1
568	75	7	1	1	1	3	0	1	1	1	1	2	0	0	0	0	0	2	0	1	1	0	4	2	3	3	2	1	1	1	2	2	1	1	1	2	1	1	2	2	1	4	1	1	2	1	1	4	1
693	52	4	2	4	2	3	1	1	1	0	2	1	0	0	1	0	1	2	1	1	2	1	3	1	0	3	1	3	1	1	2	1	2	1	1	4	1	1	2	1	1	4	1	1	2	1	1	4	1
780	70	6	1	5	1	2	1	1	0	1	2	1	0	0	2	2	0	0	3	1	2	2	0	2	2	0	2	2	1	1		1	1	1	1	4	1	1	2	1	1	4	1	1	1	1	1	4	1
1891	41	3	1	1	2	3	1	1	1	0	2	1	0	0	0	1	1	1	1	2	2	1	3	0	3	1	1	1	2	1	2	1	1	2	1	4	1	1	2	1	1	4	1	1	1	1	1	5	1
634	69	6	2	5	1	1	0	0	0	0	0	0	0	0	0	3	2	1	0	1	0	0	3	1	3	4	1	1	1	1	5	1	1	1	1	5	1	1	2	1	1	3	1	1	2	1	1	4	1
1785	75	7	2	5	2	2	0	0	0	0	0	0	0	0	0	0	2	1	1	2	2	1	3	2	0	4	1	1	1	1	1	1	1	1	1	4	1	1	2	1	1	5	1	1	1	1	1	5	1
2174	48	4	1	1	2	2	0	0	0	0	0	0	0	0	0	0	3	2	1	2	3	0	1	2	1	3	1	1	2	1	2	1	1	1	1	5	1	1	1	2	1	5	1	1	1	1	1	5	1
2299	63	5	2	1	2	2	0	0	0	0	0	0	0	0	0	0	3	0	0	0	3	0	3	3	3	3	1	1	2	1	1	1	1	1	1	5	1	1	1	1	1	5	1	1	1	1	1	5	1
2485	28	2	2	3	2	2	0	0	0	0	0	0	0	0	0	1	1	2	2	3	3	0	1	3	2	0	1	2	3	1	2	2	1	1	1	3	1	1	2	3	1	3	1	2	3	1	1	3	1
340	52	4	2	4	2	2	1	0	1	1	1	2	0	0	0	0	1	0	1	2	1	0	2	1	0	2	1	1	1	2	3	1	1	1	1	5	1	3	3	2	3	4	1	1	1	1	1	5	1
478	51	4	2	4	1	1	1	0	1	1	1	2	0	0	0	0	0	0	0	3	1	2	1	0	2	1	1	1	1	1	1	1	1	1	1	5	1	1	1	1	1	5	1	1	2	1	1	4	1
833	63	5	1	1	2	3	1	0	1	1	1	2	0	0	0	0	2	0	0	2	3	0	1	3	2	2	1	2	2	1	2	1	2	2	1	3	2	2	2	3	1	4	1	2	2	1	1	4	1
2150	38	3	2	3	1	1	1	0	2	0	1	2	0	0	0	2	2	0	2	0	4	1	2	0	0	2	1	2	1	1	2	1	2	1	1	4	1	1	3	1	1	5	1	1	2	1	1	1	1
2493	57	5	2	1	2	2	1	0	1	1	1	2	0	0	0	0	1	1	1	2	0	1	3	2	1	3	1	2	2	1	2	1	2	1	1	4	1	1	2	2	1	4	1	4	2	1	1	4	1
1312	28	2	1	1	2	3	1	0	1	0	1	1	0	0	0	0	2	2	0	2	2	0	3	1	3	3	1	1	2	1	3	1	2	1	1	2	1	1	3	3	1	2	1	2	2	1	1	2	1
1444	25	2	2	3	2	2	0	1	1	0	1	1	0	0	1	2	2	1	1	1	1	2	2	1	1	3	1	1	1	1	2	1	3	2	1	4	1	1	2	2	1	4	1	1	2	1	1	4	1
1465	74	6	2	5	1	1	1	1	0	0	2	0	0	0	0	1	3	1	1	2	2	2	2	1	0	3	1	1	1	1	1	1	2	1	1	4	1	1	1	1	1	4	1	1	2	1	1	4	1
1484	56	5	1	1	1	2	1	0	1	0	1	1	0	0	0	0	1	2	0	2	1	0	1	4	4	3	1	1	1	1	2	1	1	1	1	5	1	1	1	1	1	4	1	1	1	1	1	4	1
2091	61	5	1	1	2	3	1	0	1	0	1	1	0	0	0	3	0	2	0	1	2	0	3	2	3	2	1	1	2	1	3	1	2	1	1	4	1	1	2	2	1	4	1	1	2	1	1	4	1
620	51	4	2	1	1	3	1	0	1	1	1	2	0	0	0	0	0	1	0	2	2	0	3	0	0	3	1	2	1	1	4	1	1	1	1	1	1	1	1	1	1	3	1	1	2	1	1	4	1
643	45	4	2	3	3	3	1	0	1	1	1	2	0	0	0	0	1	1	0	1	2	1	2	1	0	2	1		1	1	2	2	2	3	1	4	1	1	2	3	1	4	1	1	2	1	1	3	1
877	20	1	1	3	2	2	1	0	1	1	1	2	0	0	0	0	1	1	1	2	1	1	1	1	1	1	1	1	1	1	2	1	1	1	1	5	1	1	1	1	1	4	1	1	3	1	1	3	1
2509	65	6	1	4	3	1	1	1	1	0	2	1	0	0	0	0	2	2	0	1	2	0	1	0	1	2	1	1	1	1	2	1	1	1	1	2	1	1	2	1	1	4	1	1	2	1	1	4	1
229	61	5	2	1	3	3	1	0	0	1	1	1	0	0	0	0	0	0	0	1	1	0	0	0	0	0	1	1	1	1	1	1	1	1	1	3	1	1	1	1	1	4	1	1	2	1	1	4	1
265	66	6	2	1	2		1	0	0	1	1	1	0	0	0	0	0	0	0	0	0	0	0	0	0	2	1	1	1	1	1	1	1	1	1	5	1	1	1	1	1	5	1	1	1	1	1	5	1
514	23	1	2	1	2	2	1	0	1	0	1	1	0	0	0	0	0	0	0	0	0	0	0	0	1	1	1	2	1	1	2	1	2	1	1	1	1	1	2	1	1	4	1	1	2	1	1	4	1
516	52	4	2	1	1	2	1	0	1	0	1	1	0	0	0	0	0	0	0	0	0	0	0	0	1	1	1	2	1	1	2	1	2	1	1	3	1	1	2	1	1	3	1	1	3	1	1	3	1
1836	61	5	1	4	2	1	1	1	0	0	2	0	0	0	0	0	0	0	0	0	0	0	0	0	0	2	1	1	1	1	1	1	1	1	1	5	1	1	1	1	1	5	1	1	1	1	1	5	1
66	43	3	2	1	3	3	0	1	1	1	1	2	0	0	1	0	2	0	1	1	1	0	2	1	3	2	1		2	1	2	1	1	1	1	4	1	1	1	4	1	4	1	1	1	1	1	4	1
1471	32	2	2	3	2	2	1	0	1	1	1	2	0	0	0	1	2	1	2	2	0	2	2	0	0	2	1	1	1	1	1	1	1	1	1	4	1	1	2	1	1	4	1	1	2	1	1	4	1
1789	33	2	1	3	3	3	1	1	0	1	2	1	0	0	1	0	0	1	1	2	2	1	3	1	1	1	1	1	1	1	2	1	2	1	1	2	1	3	2	2	1	3	1	1	3	1	1	2	1
2248	47	4	2	1	2	2	1	0	1	1	1	2	0	0	0	1	1	1	0	2	2	1	2	1	1	2	1	1	1	1	1	1	1	1	1	4	1	1	1	1	1	4	1	1	1	1	1	5	1
2310	51	4	1	1	2	3	1	1	1	0	2	1	0	0	0	0	0	3	0	1	2	1	1	2	2	2	1	1	3	1	2	2	1	1	1	2	1	1	2	2	1	4	1	1	2	1	1	4	1
2478	29	2	1	3	2	3	1	0	1	1	1	2	0	0	0	1	2	1	0	2	2	1	2	1	0	2	1	1	1	4	1	1	1	1	1	3	1	1	2	3	1	2	1	1	2	1	1	2	1
84	57	5	2	1	2	3	0	0	1	0	0	1	0	0	0	0	2	1	0	2	2	1	4	1	1	4	1	1	2	1	2	1	2	1	1	1	1	1	3	2	1	2	1	1	2	1	1	2	1
129	30	2	1	1	2	2	0	0	0	1	0	1	0	0	0	0	3	1	3	0	2	1	4	0	0	4	1	1	1	1	2	1	1	1	1	5	1	1	1	1	1	5	1	1	2	1	1	5	1
139	22	1	1	3	2		1	0	0	0	1	0	0	0	1	1	2	1	2	2	1	0	0	3	2	3	1	1	2	1	1	1	1	1	1	5	1	1	1	2	1	4	1	1	1	1	1	5	1
215	38	3	2	1	2	3	0	0	1	0	0	1	0	0	1	2	2	2	2	2	1	0	2	1	1	2	1	1	1	1	1	1	1	1	1	4	1	1	1	1	1	4	1	1	1	1	1	4	1
285	68	6	2	1	1	3	0	0	1	0	0	1	0	0	1	1	2	2	1	2	1	0	2	2	2	2	1	2	2	1	2	1	2	1	1	3	2	2	2	2	1	4	1	1	3	1	1	3	1
318	50	4	2	3	2	2	0	0	1	0	0	1	0	0	2	0	2	2	1	2	1	0	4	1	1	2	1	1	1	1	1	1	1	1	1	5	1	1	1	1	1	5	1	1	1	1	1	5	1
341	32	2	2	1	2	3	1	0	0	0	1	0	0	0	0	2	2	0	0	1	2	1	4	0	2	4	1	1	1	1	1	1	2	2	1	3	1	1	1	1	1	4	1	1	3	1	1	5	1
608	54	4	1	1	2	3	1	0	0	0	1	0	0	0	1	1	2	1	1	2	2	2	2	1	1	2	1	2	2	1	3	1	2	1	1	3	1	1	2	2	1	3	1	1	2	1	1	3	1
736	42	3	2	3	1	1	0	0	1	0	0	1	0	0	0	0	2	1	1	1	2	2	3	2	2	2	1	1	1	1	1	1	1	1	1	2	1	1	1	3	1	4	1	1	1	1	1	4	1
801	16	1	1	3	4	2	1	0	0	0	1	0	0	0	2	3	3	3	3	1	0	0	3	0	0	0	1	2	1	1	3	1	1	3	1	4	1	1	2	1	1	5	1	2	1	1	1	3	1
1195	50	4	1	1	3	3	0	0	1	0	0	1	0	0	1	1	2	1	1	2	2	1	3	1	1	2	1	1	3	1	3	1	4	2	1	2	1	1	3	2	1	4	1	1	2	1	1	4	1
1313	58	5	1	1	2	3	1	0	0	0	1	0	0	0	0	0	2	2	0	3	2	1	3	1	0	4	1	2	3	1	3	1	2	1	1	2	2	2	3	3	1	2	1	2	2	1	1	3	1
1868	36	3	1	3	1	2	0	0	0	1	0	1	0	0	0	0	2	0	0	2	2	2	4	1	1	4	1	1	1	1	1	1	1	1	1	5	1	1	1	1	1	5	1	1	1	1	1	5	1
2034	39	3	1	3	2	1	0	0	1	0	0	1	0	0	1	0	3	2	0	1	1	1	2	3	2	2	1	2	1	1	2	2	3	2	1	3	1	1	3	1	1	3	1	2	3	1	1	3	1
1597	55	5	2	2	2	1	1	0	1	1	1	2	0	0	0	0	0	2	0	2	1	2	3	0	0	2	1	1	4	1	2	1	1	1	1	3	1	3	2	4	2	2	1	1	2	1	1	4	1
60	73	6	2	1	1	3	1	0	1	1	1	2	0	0	0	0	2	1	1	1	2	2	1	0	1	2	2	1	1	1	1	1	1	1	1	5	1	1	1	1	1	5	1	1	1	1	1	5	1
825	38	3	2	1	2	3	1	0	1	1	1	2	0	0	0	0	2	1	0	2	1	0	1	1	3	2	1	1	2	1	2	1	2	1	1	3	1	1	2	2	1	4	1	1	2	1	1	4	1
835	59	5	2	1	1	3	1	0	1	1	1	2	0	0	0	0	2	1	0	1	3	0	1	0	3	2	1	2	2	1	2	1	2	1	1	3	1	1	1	2	1	4	1	2	2	1	1	4	1
1192	51	4	1	3	1	1	1	0	1	1	1	2	0	0	0	0	0	0	0	3	1	2	2	2	1	2	1	4	1	1	5	1	1	1	1	1	1	1	1	1	1	1	1	1	1	1	1	5	1
1469	30	2	1	3	1	2	1	0	1	1	1	2	0	0	0	0	1	1	1	1	2	2	2	0	1	2	3	1	1	1	2	2	1	1	1	3	1	1	2	1	1	3	1	1	2	1	1	3	1
2249	52	4	2	1	2	2	1	0	1	1	1	2	0	0	0	0	2	2	0	1	2	1	1	2	0	2	1	1	1	1	1	1	1	1	1	5	1	1	1	1	1	5	1	1	1	1	1	5	1
186	36	3	2	1	1	3	0	0	0	0	0	0	0	0	0	0	0	0	1	2	2	2	3	2	3	2	1	1	1	1	2	1	1	1	1	4	1	1	3	1	1	4	1	1	2	1	1	4	1
203	35	3	1	3	2	2	0	0	0	0	0	0	0	0	1	0	2	3	0	4	2	0	3	0	0	2	1	1	2	1	1	1	1	1	1	5	1	1	1	1	1	3	1	1	2	1	1	4	1
204	28	2	1	3	3	2	0	0	0	0	0	0	0	0	0	0	2	1	0	2	2	1	3	2	2	2	1	5	1	1	5	1	2	1	1	1	1	1	2	1	1	4	1	1	2	1	1	4	1
407	38	3	2	3	1	2	0	0	0	0	0	0	0	0	2	2	0	1	1	1	2	0	2	2	2	2	1	1	2	1	1	1	1	1	1	5	1	1	2	1	1	5	1	5	1	1	1	5	1
886	30	2	2	3	3	3	0	0	0	0	0	0	0	0	1	2	2	1	1	2	2	2	1	1	1	1	1	2	2	1	2	1	1	1	1	3	1	1	1	2	1	3	1	1	2	1	1	3	1
1318	21	1	2	3	2	3	0	0	0	0	0	0	0	0	1	0	3	0	0	2	4	0	3	0	2	2	1	1	3	1	2	1	3	1	1	4	1	1	1	1	1	2	1	1	2	1	1	5	1
2423	42	3	1	3	2	2	0	0	0	0	0	0	0	0	1	0	1	1	2	2	2	1	4	0	0	3	1	1	1	1	1	1	1	1	1	1	1	1	1	1	1	5	1	1	1	1	1	5	1
40	53	4	2	5	2	3	0	1	1	0	1	1	0	0	0	0	0	0	1	0	0	0	0	0	2	0	1	1	1	1	1	1	1	1	1	5	1	1	1	1	1	5	1	1	1	1	1	5	1
235	39	3	2	3	2	3	0	1	1	0	1	1	0	0	0	0	0	0	0	0	1	1	1	0	0	0	1	1	1	1	1	1	1	1	1	5	1	1	1	1	1	5	1	1	1	1	1	5	1
1297	61	5	2	4	1	1	1	0	1	0	1	1	0	0	0	0	0	0	0	0	0	0	2	0	0	1	1	1	1	1	2	1	1	1	1	5	1	1	1	1	1	4	1	1	1	1	1	5	1
89	24	1	1	3	2	2	0	1	1	0	1	1	0	0	1	0	0	0	0	1	2	2	4	3	0	4	1	1	1	1	1	1	1	1	1	1	1	3	1	2	2	5	2	2	1	1	-1	5	1
110	60	5	2	5	2	1	1	1	0	0	2	0	0	0	1	0	3	0	0	2	1	0	4	0	2	4	1	1	1	1	3	1	3	1	1	1	1	1	1	2	1	4	1	1	2	1	1	4	1
609	69	6	2	5	2	1	1	0	1	0	1	1	0	0	1	1	1	2	1	3	1	1	1	1	2	2	1	2	2	1	4	1	2	1	1	2	1	1	2	2	1	2	1	1	2	1	1	2	1
905	27	2	1	3	2	3	1	1	0	0	2	0	0	0	0	0	3		0	2	1	0	4	2	0	4	1	1	2	1	1	1	5	1	1	3	1	1	1	1	1	4	-1	2	2	1	1	4	1
960	46	4	1	3	2	3	1	0	1	0	1	1	0	0	1	0	2	2	2	2	0	0	4	1	1	2	1	1	1	1	1	1	1	1	1	3	1	1	1	1	1	5	1	1	1	1	1	5	1
1269	69	6	2	4	2	2	1	0	0	1	1	1	0	0	1	1	2	2	0	0	2	1	2	2	1	3	1	1	1	1	5	1	2	1	1	4	1	1	2	1	1	5	1	1	1	1	1	5	1
2495	49	4	2	1	2	2	1	0	0	1	1	1	0	0	1	1	2	0	1	2	2	1	2	2	1	2	1	2	3	1	2	1	2	1	1	3	1	1	2	2	1	4	1	1	2	1	1	5	1
6	45	4	1	1	1	3	1	0	0	0	1	0	0	0	0	2	3	2	0	2	2	0	3	0	0	3	1	4	2	1	2	1	2	1	1	3	1	1	3	2	1	3	1	1	2	1	1	3	1
427	43	3	1	3	2	1	1	0	0	0	1	0	0	0	1	0	1	2	1	1	2	0	2	3	2	2	1	1	1	1	1	1	2	1	1	2	1	1	1	2	1	4	1	1	2	1	1	4	1
607	27	2	1	3	3	3	1	0	0	0	1	0	0	0	1	1	2	1	1	2	2	1	1	0	3	2	1	1	2	1	2	1	1	1	1	4	1	1	2	1	1	3	1	1	2	1	1	3	1
1084	38	3	2	1	2	3	0	0	0	1	0	1	0	0	2	2	1	1	1	2	1	1	2	1	2	1	1	1	1	1	1	1	1	2	1	3	1	1	1	2	1	4	1	1	1	1	1	5	1
2243	66	6	1	1	2	2	1	0	0	0	1	0	0	0	0	1	2	1	0	0	2	1	3	3	2	2	2	1	1	1	2	1	1	1	1	4	1	2	1	2	1	5	1	2	1	1	1	5	1
282	78	7	2	5	1	2	1	0	1	0	1	1	0	0	0	0	0	0	2	0	1	0	0	0	0	1	2	2	1	1	2	2	1	1	1	4	1	1	1	1	1	3	1	1	1	1	1	4	1
384	39	3	2	1	2	3	0	1	1	0	1	1	0	0	0	0	0	0	0	0	0	0	1	1	1	1	1	1	2	1	1	1	1	1	1	2	1	1	1	2	1	5	1	1	1	1	1	5	1
1384	29	2	2	1	2	3	1	0	1	0	1	1	0	0	0	0	0	0	0	0	2	0	1	0	0	1	1	1	1	1	1	1	1	1	1	4	1	1	2	1	1	5	1	1	1	1	1	5	1
1824	47	4	1	4	2	2	0	0	1	1	0	2	0	0	0	0	0	0	0	0	2	1	1	0	0	0	1	1	1	1	2	1	1	1	1	1	1	1	2	1	1	1	1	1	2	1	1	5	1
2292	18	1	1	3	2	2	0	0	2	0	0	2	0	0	0	0	0	2	0	1	0	0	0	0	1	0	1	1	3	1	1	1	1	1	1	5	1	1	1	1	1	4	1	1	1	1	1	5	1
273	79	7	2	5	1	1	0	0	0	0	0	0	0	0	0	0	0	3	0	3	3	0	3	0	0	4	2	1	1	1	1	1	1	1	1	4	1	1	1	1	1	3	1	1	1	1	1	4	1
767	37	3	1	3	3	3	0	0	0	0	0	0	0	0	0	0	3	1	0	0	3	0	3	2	2	2	1	1	1	1	2	1	1	1	1	4	1	1	1	1	1	4	1	1	2	1	1	4	1
1116	57	5	1	4	1	2	0	0	0	0	0	0	0	0	0	0	2	0	0	3	2	0	3	1	2	3	1	2	1	1	3	1	2	1	1	4	1	1	2	1	1	3	1	1	2	1	1	3	1
1225	49	4	1	4	1	2	0	0	0	0	0	0	0	0	0	0	2	1	0	1	1	0	4	0	3	4	1	1	1	1	2	1	2	5	1	4	1	1	2	1	1	4	1	1	2	1	1	4	1
1309	61	5	2	1	1	2	0	0	0	0	0	0	0	0	0	0	0	0	0	1	2	0	4	3	2	4	1	1	1	1	2	1	2	1	1	3	1	1	2	1	1	3	1	1	1	1	1	3	1
1693	26	2	1	3	2	2	0	0	0	0	0	0	0	0	0	3	2	1	1	2	2	1	1	0	1	2	1	1	1	1	2	1	2	1	1	3	1	1	2	2	1	4	1	2	2	1	1	4	1
1866	60	5	2	4	1	2	0	0	0	0	0	0	0	0	0	0	2	1	0	2	2	0	3	1	2	3	1	1	1	1	1	1	1	1	1	5	1	3	1	2	2	4	1	1	2	1	1	4	1
1948	40	3	2	4	2	3	0	0	0	0	0	0	0	0	0	1	2	1	2	2	1	1	3	0	2	1	1	1	1	1	1	1	2	1	1	3	1	2	1	3	1	4	1	1	2	1	1	4	1
2132	54	4	1	4	2	1	0	0	0	0	0	0	0	0	0	0	0	0	0	1	3	0	4	3	1	4	1	2	2	1	2	1	2	2	1	3	1	1	2	2	1	3	1	2	3	1	1	3	1
2165	49	4	2	1	2	3	0	0	0	0	0	0	0	0	0	0	2	2	0	2	2	1	2	2	1	2	3	1	1	1	2	1	2	1	1	2	1	1	2	1	1	4	1	1	1	1	1	4	1
2335	67	6	1	5	2	2	0	0	0	0	0	0	0	0	0	3	1	1	3	1	0	0	0	3	3	1	1	1	2	2	2	1	2	2	1	4	1	1	2	2	2	4	1	2	2	1	1	3	1
2458	66	6	1	1	2	2	0	0	0	0	0	0	0	0	0	0	1	1	0	2	3	0	3	2	1	3	1	1	2	1	1	1	2	1	1	3	1	1	2	1	1	4	1	1	2	1	1	4	1
357	34	2	1	3	2	3	0	0	1	1	0	2	0	0	0	0	0	0	0	0	1	0	1	1	1	1	1	1	1	1	2	1	2	1	1	3	1	1	3	2	1	4	1	1	3	1	1	3	1
1390	29	2	1	1	1	3	1	0	0	1	1	1	0	0	0	0	0	0	0	0	0	0	0	0	4	1	2	1	1	1	2	1	1	1	1	4	1	1	1	1	1	4	1	1	1	1	1	4	1
2408	32	2	2	1	2	3	1	0	1	0	1	1	0	0	0	0	0	0	0	1	1	0	2	0	0	1	1	1	1	1	5	1	1	1	1	5	1	1	1	1	1	4	1	1	2	1	1	4	1
1310	67	6	2	4	1	1	0	1	1	0	1	1	0	0	2	0	0	0	0	0	2	0	4	0	4	4	1	1	1	1	1	1	1	1	1	5	1	1	1	1	1	5	1	1	1	1	1	5	1
1398	56	5	1	3	1	1	0	1	0	1	1	1	0	0	0	0	2	1	0	2	1	1	3	2	2	2	1	1	1	1	4	1	2	1	1	3	1	3	3	2	1	3	1	1	2	1	1	3	1
1923	45	4	2	4	2	2	1	0	1	0	1	1	0	0	0	0	1	0	0	1	2	0	4	2	2	4	1	1	1	1	4	1	1	1	1	4	1	1	2	1	1	4	1	1	1	1	1	5	1
1924	48	4	2	4	2	2	0	0	1	1	0	2	0	0	0	0	2	0	0	2	2	1	3	1	2	3	1	1	1	1	1	1	1	1	1	5	1	1	1	1	1	4	1	1	1	1	1	5	1
2097	74	6	2	1	1	2	1	0	1	0	1	1	0	0	0	2	2	2	0	0	0	0	3	2	3	2	1	2	1	1	1	1	1	1	1	4	1	1	2	2	1	4	1	1	2	1	1	4	1
67	19	1	2	3	1	2	1	0	0	0	1	0	0	0	0	0	2	1	0	2	2	1	3	1	2	2	1	1	2	1	1	1	1	1	1	4	1	1	1	2	1	4	1	1	1	1	1	4	1
417	56	5	2	4	2	2	0	0	1	0	0	1	0	0	1	0	2	1	0	1	2	1	2	1	1	4	1	1	1	1	1	1	1	1	1	5	1	1	1	1	1	5	1	1	1	1	1	5	1
435	42	3	1	1	2	3	0	0	1	0	0	1	0	0	2	1	2	1	1	1	2	0	2	1	1	2	1	1	1	1	1	1	1	1	1	5	1	1	1	1	1	5	1	1	1	1	1	5	1
482	26	2	2	3	1	2	0	0	0	1	0	1	0	0	1	2	3	0	0	2	0	0	4		3	0	1	1	1	1	1	1	1	1	1	4	1	1	1	1	1	1	1	1	1	1	1	4	1
494	59	5	1	3	2	2	1	0	0	0	1	0	0	0	0	0	1	0	0	2	2	1	3	2	2	3	1	1	1	1	1	1	1	1	1	2	1	1	1	1	1	4	1	1	2	1	1	5	1
639	51	4	1	1	3	3	0	0	1	0	0	1	0	0	0	1	3	1	0	3	2	0	2	0	0	4	1	2	1	1	4	1	2	1	1	3	1	1	2	1	1	4	1	1	1	1	1	3	1
709	28	2	2	1	1	3	0	0	1	0	0	1	0	0	0	0	0	0	2	4	2	0	4	0	0	4	1	1	1	1	1	1	1	1	1	4	1	3	1	4	1	4	1	1	1	1	1	4	1
1577	21	1	2	3	2	2	1	0	0	0	1	0	0	0	1	0	1	1	1	2	2	1	3	1	1	2	1	1	1	1	1	1	1	1	1	5	1	1	1	1	1	4	1	1	1	1	1	5	1
2012	54	4	1	2	2	1	1	0	0	0	1	0	0	0	1	1	1	2	1	2	1	1	1	2	1	2	1	1	1	1	1	1	1	1	1	2	1	1	1	1	1	4	1	1	2	1	1	4	1
25	43	3	2	1	2	3	0	1	1	0	1	1	0	0	0	0	1	0	0	0	0	0	2	1	1	1	1	1	1	1	1	1	1	1	1	5	1	1	1	1	1	5	1	1	1	1	1	5	1
173	20	1	1	3	2	1	0	0	1	1	0	2	0	0	0	0	0	2	0	3	0	0	0	0	1	0	1	2	3	1	2	1	2	1	1	4	1	1	2	1	1	3	1	1	3	1	1	4	1
239	80	7	2	5	2	2	0	1	0	1	1	1	0	0	0	0	1	1	0	2	0	0	0	0	0	2	3	1	1	1	2	2	1	1	1	1	1	1	1	1	1	4	1	1	1	1	1	5	1
598	32	2	2	1	3	3	1	1	0	0	2	0	0	0	0	0	2	0	0	0	0	0	2	0	0	2	1	1	3	1	4	1	2	1	1	3	1	1	2	3	1	3	1	1	3	1	1	3	1
1932	38	3	1	3	2	2	1	0	0	1	1	1	0	0	1	0	0	1	0	0	0	0	1	2	1	0	2	2	1	1	2	1	2	1	1	4	1	1	2	1	1	3	1	1	2	1	1	2	1
155	21	1	2	3	2	3	0	0	0	0	0	0	0	0	0	2	2	0	0	2	2	1	3	1	0	2	1	1	1	1	2	1	1	1	1	5	1	1	1	1	1	5	1	1	1	1	1	5	1
404	21	1	2	3	2	2	0	0	0	0	0	0	0	0	0	2	0	1	0	3	0	0	3	2	2	2	1	1	1	1	1	1	1	1	1	4	1	1	1	1	1	5	1	1	1	1	1	4	1
637	68	6	1	4	2	1	0	0	0	0	0	0	0	0	0	0	2	0	0	3	2	0	3	0	1	4	1	2	1	1	2	1	1	1	1	2	1	1	3	1	1	2	1	1	3	1	1	3	1
803	48	4	2	4	1	2	0	0	0	0	0	0	0	0	0	2	3	0	0	0	0	0	4	1	2	3	1	1	1	1	2	1	1	1	1	4	1	1	2	1	1	4	1	1	2	1	1	3	1
896	17	1	1	3	4	3	0	0	0	0	0	0	0	0	0	0	2	1	0	1	3	1	2	2	0	3	1	1	2	1	1	1	2	1	1	3	1	1	2	1	1	3	1	1	2	1	1	4	1
938	43	3	2	1	1	2	0	0	0	0	0	0	0	0	0	0	2	3	1	1	1	1	1	1	1	3	1	1	1	1	1	1	1	1	1	5	1	1	1	1	1	4	1	1	1	1	1	4	1
970	19	1	2	3	2	2	0	0	0	0	0	0	0	0	0	0	2	1	1	0	3	0	4	0	0	4	1	1	2	1	1	1	1	1	1	2	2	2	2	1	1	4	1	1	2	1	1	3	1
1163	48	4	1	2	2	3	0	0	0	0	0	0	0	0	0	0	2	0	1	2	1	2	2	2	1	2	1	1	1	1	1	1	1	1	1	5	1	1	1	1	1	4	1	1	1	1	1	4	1
1167	39	3	2	1	2	3	0	0	0	0	0	0	0	0	0	0	2	0	1	1	2	2	2	2	1	2	1	1	1	1	1	1	1	1	1	5	1	1	1	1	1	5	1	1	1	1	1	5	1
1220	73	6	1	4	1	2	0	0	0	0	0	0	0	0	0	0	2	1	0	2	1	0	4	1	1	3	1	1	1	1	2	1	2	1	1	5	1	1	2	1	1	5	1	1	2	1	1	4	1
1554	71	6	2	5	1	1	0	0	0	0	0	0	0	0	0	0	1	1	2	2	2	2	2	0	1	2	1	1	1	1	1	1	1	1	1	4	1	1	1	1	1	4	1	1	2	1	1	5	1
1786	45	4	2	4	1	2	0	0	0	0	0	0	0	0	0	0	3	0	0	1	2	0	3	0	3	3	1	1	1	1	1	1	1	1	1	5	1	1	1	1	1	5	1	1	1	1	1	5	1
1787	65	6	2	1	1	2	0	0	0	0	0	0	0	0	0	0	3	0	0	2	2	1	3	0	0	4	1	5	1	1	1	1	1	1	1	4	1	1	1	1	-1	4	1	1	2	1	1	5	1
1910	48	4	1	1	1	3	0	0	0	0	0	0	0	0	0	0	1	1	0	2	2	1	3	1	1	3	1	1	1	1	3	1	2	1	1	3	1	1	1	2	1	1	1	1	2	1	1	3	1
2296	44	3	1	1	2	3	0	0	0	0	0	0	0	0	0	0	0	1	0	1	3	1	3	3	0	3	1	1	1	1	1	1	1	1	1	5	1	1	1	1	1	5	1	1	1	1	1	4	1
2349	69	6	1	1	2	3	0	0	0	0	0	0	0	0	4	4	2	0	0	1	2	0	1	0	0	1	1	1	1	1	2	1	3	1	1	4	1	1	2	1	1	4	1	1	3	1	1	4	1
2472	58	5	1	3	2	1	0	0	0	0	0	0	0	0	0	1	3	1	1	2	2	1	2	0	0	2	1	1	1	1	2	1	5	1	1	1	1	1	2	1	1	5	1	1	2	1	1	4	1
278	61	5	2	3	2	3	1	0	1	0	1	1	0	0	0	0	0	0	0	2	2	2	3	2	1	3	2	1	2	1	1	2	1	1	1	5	1	1	1	2	1	4	1	2	1	1	1	4	1
332	76	7	2	5	1	1	0	0	1	1	0	2	0	0	0	0	0	0	0	2	3	1	3	3	1	2	4	1	2	1	2	2	1	2	1	2	1	1	2	2	1	5	1	1	3	1	1	5	1
413	23	1	1	3	2	1	0	1	1	0	1	1	0	0	0	1	2	0	1	1	0	0	3	2	1	4	5	1	1	1	2	1	1	1	1	3	1	1	1	2	1	3	1	1	2	1	1	2	1
939	82	7	2	5	1	1	1	0	0	1	1	1	0	0	0	0	3	1	0	0	1	0	2	3	2	3	1	1	1	1	2	1	1	1	1	5	1	1	1	1	1	4	1	1	1	1	1	4	1
967	55	5	1	4	2	1	1	1	0	0	2	0	0	0	0	0	2	1	0	1	1	2	4	1	1	2	1	1	1	1	1	1	1	1	1	2	1	1	1	1	1	4	1	1	1	1	1	5	1
1046	50	4	2	3	3	2	1	0	1	0	1	1	0	0	0	0	1	1	1	1	1	2	4	1	1	2	1	1	1	1	1	1	1	1	1	5	1	1	1	2	1	5	1	1	1	1	1	5	1
1127	32	2	1	3	2	3	1	1	0	0	2	0	0	0	0	0	1	0	0	2	2	2	3	2	0	3	1	1	1	1	1	1	1	1	1	4	1	1	1	1	1	5	1	1	2	1	1	5	1
1132	76	7	2	5	1	1	0	0	1	1	0	2	0	0	0	0	0	0	0	2	3	1	3	3	1	2	4	1	2	1	2	2	1	2	1	2	1	1	2	2	1	5	1	1	3	1	1	5	1
1352	24	1	2	3	2	3	0	1	0	1	1	1	0	0	1	0	2	1	1	1	1	0	2	1	3	2	5	1	1	1	1	1	1	1	1	3	1	1	1	2	1	5	1	1	1	1	1	4	1
2351	50	4	2	1	2	3	1	0	1	0	1	1	0	0	0	1	2	1	2	2	0	1	0	1	2	3	1	2	1	1	5	1	1	1	1	5	1	1	3	1	1	5	1	1	1	1	1	5	1
47	35	3	2	1	3	3	0	0	1	0	0	1	0	0	0	0	0	0	0	0	0	0	0	0	0	0	1	2	1	1	2	1	2	1	1	4	1	1	2	1	1	3	1	1	2	1	1	3	1
97	32	2	2	1	2	3	1	0	0	0	1	0	0	0	0	0	0	0	0	0	0	0	0	0	0	0	1	1	1	1	2	1	2	1	1	4	1	1	2	1	1	3	1	1	3	1	1	3	1
98	23	1	2	3	2	2	0	0	1	0	0	1	0	0	0	0	0	0	0	0	0	0	0	0	0	0	1	1	1	1	1	1	1	1	1	4	1	1	1	1	1	-1	-1	1	1	1	1	5	1
214	42	3	2	4	1	1	0	0	1	0	0	1	0	0	0	0	0	0	0	0	0	0	0	0	0	0	1	1	1	1	1	1	1	1	1	1	1	1	1	1	1	5	1	1	1	1	1	5	1
264	63	5	2	1	2		0	0	1	0	0	1	0	0	0	0	0	0	0	0	0	0	0	0	0	0	1	1	1	1	1	1	1	1	1	1	1	1	1	1	1	5	1	1	1	1	1	5	1
283	68	6	2	4	2	3	0	0	1	0	0	1	0	0	0	0	0	0	0	0	0	0	0	0	0	0	1	1	1	1	1	1	1	1	1	5	1	1	1	1	1	5	1	1	1	1	1	5	1
430	38	3	2	1	2	3	0	0	1	0	0	1	0	0	0	0	0	0	0	0	0	0	0	0	0	0	1	1	1	1	1	1	1	1	1	5	1	1	1	1	1	4	1	1	5	1	1	5	1
441	47	4	1	1	3	3	1	0	0	0	1	0	0	0	0	0	0	0	0	0	0	0	0	0	0	0	1	1	1	1	1	1	1	1	1	3	-1	1	1	1	1	4	1	1	2	1	1	4	1
443	50	4	1	1	1	3	1	0	0	0	1	0	0	0	0	0	0	0	0	0	0	0	0	0	0	0	1	1	1	1	2	1	2	1	1	3	1	1	2	2	1	4	1	1	2	1	1	4	1
518	55	5	2	4	1	2	1	0	0	0	1	0	0	0	0	0	0	0	0	0	0	0	0	0	0	0	1	1	1	1	2	1	1	1	1	4	1	1	2	1	1	4	1	1	2	1	1	4	1
547	72	6	2	1	1	2	1	0	0	0	1	0	0	0	0	0	0	0	0	0	0	0	0	0	0	0	1	1	1	1	2	1	1	1	1	4	1	1	2	1	1	4	1	1	2	1	1	4	1
593	46	4	2	1	1	2	1	0	0	0	1	0	0	0	0	0	0	0	0	0	0	0	0	0	0	0	1	1	1	1	1	1	1	1	1	5	1	1	1	1	1	5	1	1	1	1	1	5	1
784	36	3	2	1	2	3	0	0	1	0	0	1	0	0	0	0	0	0	0	0	0	0	0	0	0	0	1	2	1	1	2	1	2	1	1	3	1	1	2	1	1	3	1	1	3	1	1	3	1
789	36	3	2	1	2	3	0	1	0	0	1	0	0	0	0	0	0	0	0	0	0	0	0	0	0	0	1	1	1	1	1	1	1	1	1	5	1	1	1	1	1	5	1	1	1	1	1	1	1
921	59	5	2	3	1	2	0	0	1	0	0	1	0	0	0	0	0	0	0	0	0	0	0	0	0	0	1	1	1	1	1	1	2	1	1	4	1	1	1	1	1	4	1	1	1	1	1	4	1
1256	41	3	1	1	1	2	0	0	1	0	0	1	0	0	0	0	0	0	0	0	0	0	0	0	0	0	1	1	1	1	1	1	1	1	1	5	1	1	1	1	1	5	1	1	1	1	1	5	1
1455	64	5	1	1	2	3	0	0	1	0	0	1	0	0	0	0	0	0	0	0	0	0	0	0	0	0	1	2	1	1	4	1	2	1	1	4	1	2	2	1	1	3	1	1	1	1	1	4	1
1611	54	4	1	1	2	3	1	0	0	0	1	0	0	0	0	0	0	0	0	0	0	0	0	0	0	0	1	1	1	1	1	1	1	1	1	4	1	1	2	1	1	3	1	1	2	1	1	3	1
2489	62	5	1	3	2	1	0	0	0	1	0	1	0	0	0	0	0	0	0	0	0	0	0	0	0	0	1	1	1	1	1	2	1	1	1	4	1	1	1	1	1	4	1	1	2	1	1	4	1
1097	51	4	1	3	1	1	1	0	1	0	1	1	0	0	0	0	0	0	0	0	3	0	2	0	0	2	1	2	1	1	2	1	2	1	1	5	1	1	1	1	1	4	1	1	2	1	1	4	1
1180	66	6	2	5	1	1	1	1	0	0	2	0	0	0	0	0	0	0	0	2	0	0	2	0	0	3	3	1	1	1	1	1	1	1	1	5	1	1	1	1	1	4	1	1	1	1	1	4	1
1316	73	6	2	1	1	1	0	1	1	0	1	1	0	0	0	0	2	0	0	0	2	0	1	0	0	2	1	1	1	1	2	1	2	1	1	3	1	1	2	1	1	3	1	1	1	1	1	4	1
1385	52	4	2	1	1	2	1	1	0	0	2	0	0	0	0	0	1	0	0	0	2	1	0	1	1	1	3	1	1	2	1	2	1	1	1	4	1	1	1	2	1	4	1	1	5	1	1	4	1
1940	40	3	1	1	3	3	1	0	0	1	1	1	0	0	0	0	0	0	0	2	0	0	3	1	0	1	1	1	1	1	3	1	2	1	1	4	1	1	2	1	1	4	1	1	2	1	1	4	1
2263	70	6	2	1	1	2	0	0	2	0	0	2	0	0	1	0	0	0	0	0	2	1	0	0	2	1	1	1	1	1	5	1	1	1	1	3	1	1	2	3	1	4	1	1	2	1	1	4	1
69	20	1	1	3	1	2	0	0	1	0	0	1	0	0	0	0	2	0	0	2	2	0	3	1	2	3	1	1	3	1	1	1	1	1	1	5	1	1	1	3	1	5	1	1	1	1	1	4	1
327	75	7	2	3	2	1	0	0	1	0	0	1	0	0	0	0	2	1	2	1	3	1	2	1	0	2	2	1	1	1	1	1	1	1	1	5	1	1	1	1	1	5	1	1	1	1	1	5	1
526	34	2	2	3	2	3	0	0	0	1	0	1	0	0	0	1	2	1	0	1	0	0	4	0	2	4	1	1	1	4	1	1	1	1	1	1	1	1	2	4	1	1	1	4	4	1	1	1	1
829	53	4	2	4	2	2	1	0	0	0	1	0	0	0	1	0	2	0	0	2	2	0	4	1	0	3	2	1	1	1	1	1	1	1	1	2	1	1	3	2	1	4	1	2	2	1	1	4	1
1095	14	1	1	3	4		1	0	0	0	1	0	0	0	3	1	1	2		2	1	1	0	1	1	1	2	2	1	1	1	1	2	2	1	4	1	1	2	3	1	3	1	1	2	1	1	4	1
1226	48	4	2	4	1	2	0	1	0	0	1	0	0	0	0	0	0	1	1	2	2	1	2	1	2	3	1	2	1	1	1	1	1	1	1	5	1	1	2	1	1	5	1	1	2	1	1	4	1
1267	72	6	2	1	2	3	1	0	0	0	1	0	0	0	0	1	1	0	0	2	2	2	2	1	1	3	1	2	1	1	2	1	2	1	1	4	1	1	2	1	1	5	1	1	1	1	1	5	1
1341	38	3	2	3	2	3	1	0	0	0	1	0	0	0	0	0	3	0	0	2	3	0	4	0	0	3	1	1	4	1	2	1	2	2	1	2	1	1	2	4	1	2	1	1	3	1	1	3	1
1430	32	2	1	3	2	2	0	0	1	0	0	1	0	0	0	0	1	1	0	2	2	0	3	2	1	3	1	1	1	1	2	1	1	1	1	4	1	1	2	1	1	3	1	1	2	1	1	4	1
2119	33	2	1	1	2	3	0	0	1	0	0	1	0	0	0	0	1	0	1	2	3	1	3	1	0	3	1	1	1	1	2	1	1	1	1	2	1	1	1	2	1	5	1	1	1	1	1	4	1
2122	45	4	2	4	3	3	0	0	1	0	0	1	0	0	0	0	1	0	0	3	3	1	4	0	0	3	1	1	1	1	2	1	1	1	1	2	1	1	2	3	1	4	1	1	1	1	1	4	1
2313	61	5	2	1	2	2	0	0	1	0	0	1	0	0	1	1	2	2	1	1	1	1	1	1	1	2	1	1	1	1	2	1	2	1	1	2	1	1	1	1	1	4	1	1	2	1	1	4	1
2376	19	1	1	3	2	3	1	0	0	0	1	0	0	0	1	1	2	1	2	3	2	0	1	1	0	1	1	2	3	1	1	2	2	1	1	4	1	1	1	2	1	4	1	2	2	1	1	4	1
206	57	5	2	1	3	3	0	0	1	0	0	1	0	0	0	0	0	0	0	0	0	0	1	0	0	0	1	1	1	1	1	1	1	1	1	4	1	1	1	1	1	4	1	1	1	1	1	4	1
363	49	4	1	1	2	3	0	1	0	0	1	0	0	0	0	0	0	0	0	0	0	0	1	0	0	0	2	2	1	1	2	1	2	3	1	4	1	1	1	2	1	4	1	1	2	1	1	4	1
480	41	3	1	3	2	2	1	0	0	0	1	0	0	0	0	0	1	0	0	0	0	0	0	0	0	0	1	1	1	1	1	1	1	1	1	4	1	1	1	1	1	4	1	1	1	1	1	4	1
879	52	4	2	1	3	3	0	0	1	0	0	1	0	0	0	0	0	0	0	0	1	0	0	0	0	0	1	1	1	1	2	2	1	1	1	4	1	1	2	2	1	4	1	1	2	1	1	3	1
157	24	1	2	3	2	2	1	0	1	0	1	1	0	0	0	0	3	1	0	2	2	0	3	1	0	2	1	5	1	1	1	1	1	1	1	5	1	1	2	1	1	5	1	1	1	1	1	5	1
266	21	1	2	3	2		0	0	1	1	0	2	0	0	1	0	2	2	0	2	0	3	0	1	2	1	1	1	1	1	1	1	1	1	1	5	1	1	1	1	1	5	1	1	1	1	1	5	1
770	62	5	2	1	1	3	1	0	0	1	1	1	0	0	1	1	2	0	0	2	2	2	2	0	0	2	1	1	1	1	5	1	1	1	1	4	1	1	1	1	1	3	1	1	1	1	1	3	1
1105	65	6	2	5	1	2	1	1	0	0	2	0	0	0	0	0	1	0	2	2	2	1	2	0	2	2	1	1	1	1	2	1	1	1	1	4	1	1	2	1	1	4	1	1	1	1	1	4	1
1266	34	2	2	1	2	2	0	1	1	0	1	1	0	0	0	0	2	2	0	1	2	1	0	2	1	3	2	1	1	1	1	1	2	1	1	3	1	1	3	1	1	5	1	1	2	1	1	4	1
1272	88	7	2	5	1	2	1	0	1	0	1	1	0	0	1	0	2	1	0	2	2	1	2	1	0	2	2	2	1	1	1	1	2	1	1	4	1	1	2	2	1	4	1	2	2	1	1	5	1
1806	62	5	2	4	2	1	1	0	0	1	1	1	0	0	0	0	2	1	0	2	1	0	3	1	2	2	1	1	1	1	1	1	1	1	1	5	1	1	1	1	1	5	1	1	1	1	1	5	1
2194	48	4	2	1	2	2	0	0	2	0	0	2	0	0	0	0	2	1	0	2	1	0	3	2	1	2	1	1	1	1	1	1	1	1	1	2	1	1	1	1	1	4	1	1	1	1	1	4	1
294	28	2	1	4	2	2	0	0	0	0	0	0	0	0	0	0	2	1	0	2	2	1	3	1	0	2	1	2	2	1	1	1	1	1	1	3	2	1	2	2	1	3	1	2	2	1	1	4	1
572	80	7	2	5	1		0	0	0	0	0	0	0	0	0	0	0	1	0	0	2	1	4	2	0	4	1	1	1	1	4	1	3	2	1	1	1	1	1	1	1	4	1	1	1	1	1	5	1
614	41	3	1	4	3	3	0	0	0	0	0	0	0	0	0	0	2	1	1	1	2	1	1	0	3	2	1	1	1	1	2	1	1	1	1	4	1	1	1	1	1	4	1	1	2	1	1	4	1
636	46	4	1	3	3	3	0	0	0	0	0	0	0	0	0	0	2	0	0	1	3	0	4	0	1	3	1	1	1	1	3	1	1	1	1	3	1	1	2	1	1	3	1	1	2	1	1	3	1
910	34	2	2	4	2	2	0	0	0	0	0	0	0	0	0	0	0	0	1	1	0	3	4	1	1	3	1	1	2	1	1	1	1	1	1	5	1	1	1	1	1	4	1	1	1	1	1	5	1
1002	18	1	1	3	2	3	0	0	0	0	0	0	0	0	0	0	2	0	0	0	3	1	2	0	4	2	1	1	1	1	1	1	1	1	1	5	1	1	1	1	1	5	1	1	1	1	1	5	1
1010	51	4	2	3	1	2	0	0	0	0	0	0	0	0	0	0	2	0	0	2	2	0	2	2	2	2	1	1	1	1	2	1	2	2	1	5	1	1	2	1	1	4	1	1	1	1	1	5	1
1027	16	1	1	3	4	3	0	0	0	0	0	0	0	0	0	0	2	2	1	1	3	0	1	1	1	2	1	1	1	1	2	1	2	1	1	3	1	1	2	1	1	3	1	1	2	1	1	3	1
1035	33	2	1	3	1	2	0	0	0	0	0	0	0	0	0	0	2	0	1	2	3	0	3	0	0	3	1	1	1	1	1	1	1	1	1	1	1	1	1	1	1	5	1	1	1	1	1	5	1
1409	52	4	2	3	3	2	0	0	0	0	0	0	0	0	0	0	3	0	1	2	3	0	3	0	0	2	1	1	1	1	1	1	1	1	1	5	1	1	2	1	1	5	1	1	1	1	1	4	1
1429	37	3	2	3	2	3	0	0	0	0	0	0	0	0	0	1	2	1	0	2	3	0	2	0	0	3	1	1	2	1	2	1	1	1	1	5	1	1	1	1	1	4	1	1	2	1	1	3	1
1568	25	2	1	3	2	1	0	0	0	0	0	0	0	0	0	0	2	2	0	2	1	0	2	2	1	2	1	1	2	1	1	1	1	1	1	4	1	1	1	2	1	4	1	2	2	1	1	4	1
1618	65	6	1	3	1	2	0	0	0	0	0	0	0	0	0	0	0	0	0	4	2	0	4	0	0	4	1	1	1	1	1	1	1	1	1	1	1	1	1	1	1	5	1	1	1	1	1	5	1
1715	45	4	2	1	2	3	0	0	0	0	0	0	0	0	0	0	4	0	0	1	2	0	3	0	0	4	1	1	1	1	1	1	1	1	1	4	1	1	1	2	1	5	1	1	1	1	1	5	1
1803	29	2	1	1	2	3	0	0	0	0	0	0	0	0	0	0	2	2	0	2	1	0	3	1	0	3	1	2	2	1	2	1	2	1	1	2	1	1	2	2	1	3	1	1	1	1	1	3	1
1897	51	4	2	3	2	3	0	0	0	0	0	0	0	0	0	0	2	1	1	1	2	1	1	1	2	2	1	1	1	1	1	1	1	1	1	4	1	1	2	1	1	4	1	1	2	1	1	3	1
1961	65	6	2	1	1	2	0	0	0	0	0	0	0	0	0	2	2	2	0	3	0	2	1	0	1	1	3	2	1	1	1	1	1	1	1	4	1	1	1	1	1	4	1	1	2	1	1	3	1
1989	62	5	1	3	1	2	0	0	0	0	0	0	0	0	0	0	2	1	0	2	1	0	2	2	2	2	1	2	1	1	2	1	2	1	1	4	1	1	2	1	1	4	1	1	3	1	1	4	1
1990	45	4	1	1	2	3	0	0	0	0	0	0	0	0	0	0	2	2	0	2	2	0	1	2	1	2	1	2	1	1	2	1	2	1	1	4	1	1	2	1	1	4	1	1	3	1	1	4	1
2058	14	1	1	3	4		0	0	0	0	0	0	0	0	0	0	1	1	1	2	2	0	1	2	2	2	1	1	1	1	2	1	2	1	1	3	1	1	1	2	1	4	1	1	1	1	1	4	1
2143	39	3	1	1	3	3	0	0	0	0	0	0	0	0	0	1	2	0	1	1	4	1	1	0	0	3	1	1	1	1	1	1	1	1	1	5	1	1	1	1	1	5	1	1	1	1	1	5	1
2148	34	2	2	4	1	2	0	0	0	0	0	0	0	0	0	0	2	1	0	2	2	1	2	2	0	2	1	2	2	1	2	1	2	1	1	4	1	1	3	2	1	4	1	1	2	1	1	4	1
2327	24	1	2	1	2	3	0	0	0	0	0	0	0	0	0	0	0	1	0	0	3	0	3	1	3	3	1	1	1	1	1	1	1	1	1	5	1	1	1	1	1	5	1	1	1	1	1	1	1
2330	68	6	1	1	2	2	0	0	0	0	0	0	0	0	1	1	1	1	0	1	0	1	3	1	1	3	1	2	2	1	4	1	3	1	1	3	1	1	2	2	2	4	1	1	2	1	1	4	1
2433	66	6	1	1	2	2	0	0	0	0	0	0	0	0	3	0	2	0	0	3	0	0	3	0	0	3	3	1	1	1	1	2	1	1	1	1	1	1	1	1	1	5	1	1	1	1	1	4	1
2474	21	1	2	1	2	2	0	0	0	0	0	0	0	0	0	0	2	3	1	2	1	1	2	0	0	2	1	1	1	1	1	1	5	1	1	5	1	1	2	1	1	4	1	1	2	1	1	4	1
124	21	1	1	3	2	3	1	1	0	0	2	0	0	0	0	0	2	0	0	0	1	0	3	0	0	2	1	1	1	1	1	1	1	1	1	5	1	1	1	1	1	5	1	1	1	1	1	5	1
836	46	4	2	1	3	3	1	0	1	0	1	1	0	0	0	0	1	1	0	2	0	0	0	2	1	1	1	1	2	1	2	1	1	1	1	3	2	1	1	2	1	4	1	2	1	1	1	4	1
947	49	4	2	1	2	2	0	1	1	0	1	1	0	0	0	0	1	1	0	1	1	0	1	1	0	2	1	1	1	1	1	1	1	1	1	5	1	1	1	1	1	4	1	1	2	1	1	4	1
1470	56	5	2	1	2	2	1	0	1	0	1	1	0	0	0	0	2	1	0	1	1	1	1	0	0	1	2	1	1	1	2	1	2	1	1	4	1	1	2	1	1	3	1	1	2	1	1	4	1
1615	52	4	2	3	1	1	1	0	0	1	1	1	0	0	0	0	0	1	0	0	1	1	1	1	1	2	1	3	1	1	3	1	3	1	1	2	2	1	3	1	1	-1	1	1	2	1	1	-1	1
1832	87	7	1	5	1	2	1	1	0	0	2	0	0	0	0	0	2	1	0	0	0	0	0	2	1	2	1	1	1	1	1	1	1	1	1	5	1	1	1	1	1	5	1	1	1	1	1	5	1
1903	39	3	2	4	2	3	0	1	1	0	1	1	0	0	0	0	0	2	0	2	0	1	1	0	1	1	2	1	2	1	1	1	1	1	1	2	3	3	1	2	1	4	1	2	1	1	1	4	1
288	46	4	2	1	2	3	0	0	1	0	0	1	0	0	0	0	0	0	0	0	0	0	1	0	0	1	1	1	1	1	1	1	1	1	1	5	1	1	1	1	1	5	1	1	1	1	1	5	1
578	43	3	1	1	2	2	1	0	0	0	1	0	0	0	0	0	0	0	0	0	1	0	1	0	0	0	2	1	1	1	1	2	1	1	1	4	1	1	1	1	1	4	1	1	1	1	1	4	1
678	25	2	2	3	2	2	1	0	0	0	1	0	0	0	0	0	0	0	0	0	2	0	0	0	0	0	1	1	1	1	1	1	1	1	1	5	1	1	1	1	1	5	1	1	1	1	1	5	1
1048	68	6	2	2	1	2	0	0	1	0	0	1	0	0	0	0	1	0	0	0	0	0	0	0	0	1	1	2	1	1	2	1	2	1	1	2	1	1	2	3	1	4	1	1	2	1	1	4	1
2101	80	7	2	5	2	2	0	1	0	0	1	0	0	0	0	0	0	0	0	0	0	0	0	0	2	0	1	1	1	1	1	1	1	1	1	1	1	1	1	1	1	5	1	1	1	1	1	5	1
2102	69	6	2	1	2	2	0	0	1	0	0	1	0	0	0	0	0	0	0	0	0	0	0	0	0	2	1	1	1	1	2	1	1	1	1	2	1	1	1	1	1	5	1	1	1	1	1	5	1
2206	46	4	2	4	2	2	1	0	0	0	1	0	0	0	0	0	1	0	0	0	1	0	0	0	0	0	1	1	1	1	1	1	1	1	1	5	1	1	1	1	1	4	1	1	1	1	1	4	1
2253	49	4	1	1	3	3	1	0	0	0	1	0	0	0	0	0	0	0	0	0	0	0	0	0	0	2	1	1	1	1	1	1	1	1	1	5	1	1	1	1	1	5	1	1	1	1	1	5	1
929	28	2	1	3	2	2	2	0	0	0	2	0	0	0	0	2	2	1	1	1	2	0	2	0	0	2	1	1	1	1	1	1	1	1	1	3	1	1	3	1	1	4	1	1	1	1	1	4	1
933	72	6	1	1	1	2	0	0	1	1	0	2	0	0	1	1	2	0	1	1	2	0	2	0	0	3	2	1	1	1	1	1	1	1	1	-1	4	1	2	1	1	4	1	1	2	1	1	4	1
985	56	5	2	4	1	1	1	0	1	0	1	1	0	0	0	0	0	0	0	2	1	0	2	2	2	4	1	2	2	1	2	1	2	1	1	2	1	1	2	1	1	3	1	1	2	1	1	4	1
1101	56	5	2	2	1	2	0	0	1	1	0	2	0	0	1	0	3	4	0	1	0	0	1	0	0	3	1	2	1	1	1	1	1	1	1	1	1	1	2	2	1	3	1	1	2	1	1	4	1
1133	68	6	1	2	3	2	1	0	0	1	1	1	0	0	0	1	1	0	1	2	3	1	2	0	0	2	1	1	1	1	1	1	1	1	1	3	1	1	1	3	1	5	1	2	1	1	1	5	1
1792	50	4	1	2	2	2	1	0	0	1	1	1	0	0	0	2	0	0	2	2	1	0	3	0	0	3	1	1	1	1	4	1	2	1	1	1	1	1	2	2	1	3	1	1	3	1	1	2	1
164	20	1	2	3	2	3	1	0	0	1	1	1	0	0	0	0	0	0	0	2	0	0	2	3	2	0	1	1	3	1	1	1	1	1	1	2	1	1	1	1	1	4	1	1	1	1	1	4	1
756	53	4	2	4	2	2	0	0	1	1	0	2	0	0	1	2	0	0	0	1	1	0	2	0	0	2	1	1	1	1	1	1	1	1	1	1	1	1	1	1	1	5	1	1	1	1	1	5	1
990	58	5	2	1	2	3	1	0	1	0	1	1	0	0	0	0	1	1	1	1	1	0	1	1	0	2	1	1	1	1	2	1	1	1	1	4	1	1	2	2	1	4	1	1	2	1	1	3	1
1401	31	2	2	3	3	2	1	0	1	0	1	1	0	0	0	0	0	0	0	2	1	0	3	1	1	1	1	1	1	1	2	1	2	1	1	4	1	1	2	1	1	4	1	1	2	1	1	4	1
2178	53	4	2	1	3		0	0	1	1	0	2	0	0	0	0	2	0	0	2	2	0	1	0	1	1	1	1	2	1	2	1	2	1	1	2	1	1	3	2	1	3	1	1	2	1	1	4	1
2255	63	5	2	1	2	2	1	0	0	1	1	1	0	0	0	0	2	1	0	1	1	0	1	1	0	2	1	1	1	1	1	1	1	1	1	4	1	1	2	1	1	4	1	1	2	1	1	5	1
2272	76	7	2	5	1	2	1	0	1	0	1	1	0	0	0	0	0	1	0	0	2	1	0	2	2	1	3	1	1	1	5	1	1	1	1	1	1	1	5	1	1	5	1	1	1	1	1	5	1
101	65	6	2	4	1	2	0	0	0	1	0	1	0	0	0	0	2	1	0	2	2	0	2	2	0	3	1	1	1	1	1	1	1	1	1	1	1	1	1	1	1	4	1	1	1	1	1	4	1
107	56	5	2	4	2	2	0	0	1	0	0	1	0	0	0	0	0	1	0	2	1	0	4	0	3	3	1	1	1	1	4	-1	1	1	1	3	1	1	1	1	1	5	1	-1	1	1	1	5	1
1459	32	2	2	1	2	3	0	0	1	0	0	1	0	0	0	0	2	1	0	0	2	1	4	1	1	2	1	2	3	2	2	1	2	1	1	3	1	1	2	3	1	3	1	1	3	1	1	3	1
1730	64	5	1	1	2	2	0	0	0	1	0	1	0	0	0	1	0	0	2	2	0	0	3	0	3	3	1	4	4	1	3	1	3	1	1	4	1	1	2	2	1	1	1	1	3	1	1	1	1
2461	45	4	2	1	2	3	1	0	0	0	1	0	0	0	0	0	0	1	0	2	2	0	3	1	1	4	1	1	1	1	1	1	1	1	1	4	1	1	2	1	1	4	1	1	2	1	1	4	1
170	72	6	2	5	2	1	0	1	1	0	1	1	0	0	0	0	0	0	2	2	0	2	1	2	2	1	3	2	1	1	2	1	1	1	1	4	1	1	2	1	1	4	1	1	3	1	1	4	1
1061	42	3	1	1	2	3	1	0	1	0	1	1	0	0	0	0	2	0	0	2	2	0	2	0	1	3	1	2	2	1	2	1	2	1	1	4	1	1	2	1	1	4	1	1	2	1	1	4	1
1126	66	6	1	4	2	3	1	1	0	0	2	0	0	0	0	0	0	0	1	2	2	1	2	0	1	3	1	1	1	1	2	3	2	1	1	4	1	1	2	1	1	4	1	1	2	1	1	4	1
2228	74	6	2	5	1	2	0	1	1	0	1	1	0	0	0	0	1	0	0	2	0	0	4	1	1	3	2	1	3	1	1	1	1	1	1	3	3	2	1	1	1	4	1	1	1	1	1	4	1
338	73	6	2	5	1	2	1	0	0	1	1	1	0	0	0	0	0	1	0	2	0	0	2	1	2	2	2	1	2	1	2	1	2	1	1	4	1	1	1	2	1	4	1	1	1	1	1	4	1
1687	30	2	1	1	1	2	1	0	1	0	1	1	0	0	1	0	0	2	1	3	0	0	0	2	1	0	1	3	1	1	2	1	2	1	1	3	1	1	1	2	1	4	1	1	1	1	1	4	1
1770	60	5	1	1	1	3	1	0	1	0	1	1	0	0	0	0	2	0	0	0	4	0	2	0	0	2	1	1	1	1	1	1	1	1	1	1	1	1	1	1	1	5	1	1	1	1	1	5	1
1974	54	4	2	1	1	3	1	0	1	0	1	1	0	0	0	0	0	0	0	0	2	0	2	0	4	2	1	1	1	1	1	1	1	1	1	3	1	1	2	1	1	4	1	1	2	1	1	4	1
442	34	2	2	3	2	3	1	0	1	0	1	1	0	0	1	0	1	0	1	2	1	1	2	0	0	2	1	1	1	1	1	1	1	1	1	4	1	1	1	1	1	4	1	1	1	1	1	4	1
834	37	3	1	1	3	3	1	0	1	0	1	1	0	0	0	0	1	0	0	2	2	0	3	0	1	2	1	2	2	1	2	1	2	1	1	3	1	1	2	3	1	4	1	1	1	1	1	4	1
1399	80	7	1	4	1	2	1	1	0	0	2	0	0	0	0	0	0	0	0	3	2	0	2	1	1	2	1	2	2	1	3	1	2	1	1	2	1	1	2	2	1	4	1	1	3	1	1	4	1
1791	30	2	2	3	2	3	1	0	1	0	1	1	0	0	0	0	0	2	0	0	1	1	2	2	2	1	5	1	1	1	1	1	1	1	1	5	1	1	2	1	1	5	1	1	2	1	1	4	1
1804	69	6	2	5	2	1	0	1	0	1	1	1	0	0	0	0	0	3	0	1	0	0	2	2	2	1	1	1	1	1	1	1	1	1	1	5	1	1	1	1	1	5	1	1	1	1	1	5	1
2042	65	6	2	1	3		0	0	1	1	0	2	0	0	0	0	0	1	0	1	1	0	4	1	2	1	1	1	1	1	1	1	1	1	1	4	1	1	1	1	1	5	1	1	1	1	1	5	1
2093	49	4	1	3	2	1	1	0	0	1	1	1	0	0	1	0	0	1	1	1	2	0	0	2	1	2	1	5	1	1	4	1	2	1	1	2	1	1	2	1	1	-1	1	1	2	1	1	4	1
2242	37	3	2	1	2	3	0	1	0	1	1	1	0	0	0	0	1	0	1	2	1	0	3	0	1	2	1	2	3	1	3	1	2	1	1	3	2	2	1	3	1	4	1	1	2	1	1	4	1
51	52	4	2	1	2	3	0	0	0	0	0	0	0	0	0	0	0	0	0	1	2	2	1	1	3	3	1	2	1	1	2	1	2	1	1	3	1	1	3	1	1	4	1	1	2	1	1	4	1
57	49	4	2	4	2	2	0	0	0	0	0	0	0	0	0	1	1	0	0	0	2	2	3	1	1	2	1	1	1	1	2	1	2	1	1	3	1	1	3	1	1	4	1	1	2	1	1	4	1
201	25	2	2	3	2	3	0	0	0	0	0	0	0	0	0	1	1	2	1	0	2	0	3	1	0	2	1	1	1	1	1	1	1	1	1	5	1	1	1	1	1	5	1	1	1	1	1	5	1
208	25	2	2	3	3	3	0	0	0	0	0	0	0	0	0	1	2	1	0	1	1	0	3	1	1	2	5	1	1	1	1	1	1	1	1	5	1	1	1	1	1	5	1	1	1	1	1	5	1
370	52	4	2	1	3	3	0	0	0	0	0	0	0	0	0	0	2	0	1	2	2	0	3	0	0	3	1	1	2	1	2	1	1	2	1	4	2	1	2	2	1	4	1	1	2	1	1	3	1
397	63	5	1	1	1	3	0	0	0	0	0	0	0	0	0	0	1	1	0	1	3	0	4	0	0	3	1	2	1	1	2	1	1	1	1	4	1	1	1	1	1	4	1	1	2	1	1	4	1
530	73	6	1	1	2	3	0	0	0	0	0	0	0	0	0	0	2	1	1	1	1	1	2	1	0	3	2	1	1	1	2	2	2	1	1	3	1	2	1	2	1	5	1	1	1	1	1	4	1
615	58	5	1	4	2	2	0	0	0	0	0	0	0	0	0	0	2	1	0	2	1	1	2	1	1	2	1	1	2	1	3	1	1	1	1	4	1	1	1	2	1	4	1	1	1	1	1	3	1
640	43	3	2	1	2	3	0	0	0	0	0	0	0	0	0	1	1	0	0	1	3	0	3	0	1	3	1	1	1	1	3	1	1	1	1	4	1	1	2	1	1	4	1	1	1	1	1	3	1
705	61	5	1	4	3	3	0	0	0	0	0	0	0	0	0	0	1	1	1	1	1	1	1	1	3	2	1	1	1	1	1	1	1	1	1	5	1	1	2	1	1	4	1	1	2	1	1	4	1
814	62	5	2	1	2	3	0	0	0	0	0	0	0	0	1	1	0	2	2	3	2	0	0	1	1	0	1	1	1	1	1	1	1	1	1	4	1	1	1	2	1	5	1	1	1	1	1	5	1
816	43	3	2	1	2	3	0	0	0	0	0	0	0	0	0	0	0	1	1	2	0	1	2	2	2	2	1	2	3	1	1	1	1	1	1	3	1	1	2	2	1	4	1	1	2	1	1	4	1
884	19	1	2	3	2	2	0	0	0	0	0	0	0	0	0	2	1	1	2	2	0	1	0	1	1	2	1	1	1	1	1	1	1	1	1	4	1	1	1	1	1	3	1	1	1	1	1	3	1
1004	36	3	2	4	1	2	0	0	0	0	0	0	0	0	0	0	2	2	0	2	2	1	2	0	0	2	1	1	1	1	1	1	2	1	1	4	1	1	2	1	1	4	1	1	2	1	1	5	1
1245	50	4	2	3	2	2	0	0	0	0	0	0	0	0	0	0	2	1	1	2	1	0	2	1	1	2	1	1	2	1	2	1	1	1	1	3	1	1	2	1	1	4	1	1	2	1	1	4	1
1502	61	5	2	1	1	2	0	0	0	0	0	0	0	0	0	0	1	2	0	0	1	1	2	0	4	2	1	2	1	1	2	1	2	1	1	4	1	1	2	1	1	4	1	1	2	1	1	5	1
1704	64	5	1	1	1	2	0	0	0	0	0	0	0	0	0	0	3	0	0	2	2	0	3	0	0	3	1	1	1	1	1	1	1	1	1	4	1	1	1	2	1	4	1	1	2	1	1	5	1
1799	26	2	2	1	2	3	0	0	0	0	0	0	0	0	0	0	2	1	0	2	2	0	3	0	0	3	1	1	1	1	3	1	2	1	1	3	1	1	2	2	1	3	1	1	1	1	1	4	1
2031	38	3	1	1	2	2	0	0	0	0	0	0	0	0	0	1	2	1	1	1	0	1	2	2	1	1	3	1	1	1	2	3	2	2	1	3	1	1	2	1	1	3	1	1	1	1	1	3	1
2131	70	6	2	1	3	2	0	0	0	0	0	0	0	0	0	0	1	2	1	2	2	0	1	1	0	3	3	2	2	1	1	1	1	1	1	4	1	1	2	2	1	3	1	2	2	1	1	3	1
2147	35	3	1	3	2	3	0	0	0	0	0	0	0	0	0	0	2	0	0	1	2	1	1	0	4	2	1	2	1	1	2	1	1	1	1	4	1	1	2	1	1	3	1	1	3	1	1	3	1
2287	77	7	2	5	1	1	0	0	0	0	0	0	0	0	0	0	1	0	1	1	2	0	2	1	2	3	1	1	1	1	5	1	1	1	1	1	1	1	1	1	1	4	1	1	2	1	1	5	1
2334	68	6	1	1	2	2	0	0	0	0	0	0	0	0	0	0	3	0	0	1	0	1	3	1	1	3	1	1	1	1	2	1	1	1	1	4	1	1	1	1	1	4	1	1	1	1	1	1	1
2484	33	2	1	3	2	2	0	0	0	0	0	0	0	0	1	0	0	2	0	2	2	2	4	0	0	0	1	2	1	1	2	1	2	1	1	3	1	2	2	1	1	4	1	1	1	1	1	5	1
2504	33	2	1	3	3	3	0	0	0	0	0	0	0	0	0	0	2	2	0	2	3	0	2	0	0	2	1	2	2	1	3	1	2	2	1	4	1	1	2	2	1	3	1	2	3	1	1	4	1
218	41	3	2	4	2	3	0	0	1	0	0	1	0	0	0	0	0	0	1	0	1	0	0	0	0	1	1	1	1	1	1	1	1	1	1	5	1	1	1	1	1	5	1	1	1	1	1	5	1
418	48	4	2	1	2	3	1	0	0	0	1	0	0	0	0	0	0	0	0	1	0	0	1	0	0	1	5	1	1	1	1	1	1	1	1	5	1	1	1	2	1	5	1	1	1	1	1	5	1
917	72	6	1	1	1	2	0	1	0	0	1	0	0	0	0	0	1	0	0	0	0	0	0	0	0	2	4	1	1	1	1	1	1	1	1	4	1	1	1	1	1	4	1	1	1	1	1	5	1
1146	34	2	2	4	1	2	0	0	1	0	0	1	0	0	0	0	0	0	0	0	0	0	3	0	0	0	1	1	1	1	3	1	2	1	1	3	1	1	1	2	1	3	1	1	2	1	1	4	1
1625	30	2	2	3	2	2	1	0	0	0	1	0	0	0	0	0	1	0	0	0	1	0	0	0	0	1	1	1	1	1	2	1	1	1	1	1	1	1	1	1	1	5	1	1	1	1	1	5	1
1885	64	5	2	1	1	1	0	0	1	0	0	1	0	0	0	0	0	0	0	0	0	0	0	0	0	3	1	5	1	1	2	1	1	1	1	5	1	1	1	1	1	4	1	1	1	1	1	5	1
2342	60	5	1	1	3	3	1	0	0	0	1	0	0	0	0	0	0	0	0	1	1	0	0	0	0	1	1	1	1	1	2	1	1	1	1	2	1	2	5	1	1	4	1	1	1	1	1	5	1
2510	51	4	2	1	2	3	0	0	1	0	0	1	0	0	0	0	2	0	0	0	0	0	0	0	0	1	1	1	5	1	1	1	1	1	1	1	1	1	1	1	1	5	1	1	1	1	1	5	1
30	41	3	1	3	2	3	0	0	1	0	0	1	0	0	0	0	0	0	0	1	0	0	2	0	0	1	1	1	1	1	1	1	1	1	1	5	1	1	1	1	1	5	1	1	1	1	1	5	1
141	46	4	1	1	3	3	1	0	0	0	1	0	0	0	0	0	0	0	0	1	0	1	0	1	1	0	1	5	1	1	2	1	2	1	1	3	1	3	2	1	1	4	1	1	2	1	1	4	1
209	41	3	2	4	2	2	0	0	1	0	0	1	0	0	1	0	0	0	1	0	1	0	0	0	0	1	1	1	1	1	2	1	1	1	1	4	1	1	1	1	1	4	1	1	1	1	1	5	1
226	18	1	1	3	2	3	1	0	0	0	1	0	0	0	0	0	0	1	0	1	0	0	0	1	0	1	1	1	1	1	1	1	1	1	1	5	1	1	1	1	1	5	1	1	1	1	1	5	1
238	27	2	1	3	2	2	1	0	0	0	1	0	0	0	0	0	2	0	0	0	1	0	0	0	0	1	1	1	1	1	1	1	1	1	1	5	1	1	1	1	1	5	1	1	2	1	1	5	1
592	52	4	1	3	2	1	0	0	0	1	0	1	0	0	0	0	1	0	0	1	0	0	1	0	0	1	1	2	1	1	2	1	2	1	1	2	1	1	2	2	1	4	1	1	2	1	1	3	1
755	70	6	1	3	1	1	0	1	0	0	1	0	0	0	0	0	0	0	0	0	0	0	2	0	0	2	1	1	1	1	1	1	1	1	1	5	1	1	1	1	1	5	1	1	1	1	1	5	1
881	19	1	1	3	2	2	1	0	0	0	1	0	0	0	0	0	1	2	1	0	0	0	0	0	0	0	1	1	1	1	3	1	1	1	1	3	1	1	1	1	1	3	1	1	2	1	1	3	1
1009	56	5	1	1	3	3	1	0	0	0	1	0	0	0	0	0	0	0	0	1	0	1	0	1	1	0	1	5	1	1	2	1	2	1	1	3	1	3	2	1	1	4	1	1	2	1	1	4	1
1790	20	1	2	3	2	2	0	0	1	0	0	1	0	0	0	0	0	0	1	1	0	0	0	0	1	1	1	2	3	1	3	1	3	3	1	2	1	1	3	3	1	2	1	1	2	1	1	3	1
1975	61	5	1	4	3	3	1	0	0	0	1	0	0	0	0	0	0	0	0	0	1	0	2	0	0	1	1	1	1	1	1	1	1	1	1	5	1	1	2	1	1	4	1	1	1	1	1	4	1
2201	24	1	2	1	2	1	0	1	0	0	1	0	0	0	0	0	1	0	0	1	1	0	0	0	0	1	1	3	2	1	3	1	3	2	1	3	1	2	3	2	1	3	1	2	2	1	1	3	1
1509	54	4	1	1	1	2	0	0	1	0	0	1	0	0	0	0	0	2	0	0	1	0	2	2	3	3	1	3	2	1	2	1	2	2	1	2	1	1	3	2	1	3	1	1	3	1	1	3	1
2029	47	4	2	3	2	1	0	0	0	1	0	1	0	0	0	0	3	2	1	2	0	0	1	1	1	2	1	1	1	1	1	1	1	1	1	4	1	1	2	1	1	4	1	1	2	1	1	3	1
2118	68	6	2	5	3	3	1	0	0	0	1	0	0	0	0	1	2	0	0	3	3	0	1	0	0	3	3	1	1	1	2	1	2	1	1	2	1	1	1	2	1	5	1	1	1	1	1	4	1
2332	58	5	2	1	2	3	1	0	0	0	1	0	0	0	0	1	3	0	0	0	1	1	3	1	0	3	1	1	1	5	1	1	1	1	1	4	1	1	1	1	1	5	1	1	1	1	1	5	1
82	18	1	2	3	4	2	0	0	0	0	0	0	0	0	0	0	2	1	0	2	2	1	1	1	0	2	1	1	1	1	1	1	1	1	1	5	1	1	1	1	1	4	1	1	2	1	1	4	1
190	34	2	2	1	3	3	0	0	0	0	0	0	0	0	0	0	2	1	0	1	2	0	2	1	1	2	1	1	2	1	1	1	1	1	1	4	1	1	1	2	1	3	1	2	2	1	1	3	1
212	15	1	2	3	4	3	0	0	0	0	0	0	0	0	0	0	2	2	1	1	2	0	1	1	1	1	1	1	1	1	1	1	1	1	1	1	1	1	1	1	1	5	1	1	1	1	1	5	1
237	28	2	1	3	2	3	0	0	0	0	0	0	0	0	0	0	3	1	0	0	2	0	4	0	0	2	1	1	1	1	1	1	1	1	1	3	1	1	1	1	1	4	1	1	1	1	1	4	1
271	39	3	1	3	2	3	0	0	0	0	0	0	0	0	0	0	0	0	0	0	2	2	2	2	2	2	1	1	1	1	1	1	1	1	1	4	1	1	2	1	1	4	1	1	2	1	1	5	1
281	66	6	1	1	1	3	0	0	0	0	0	0	0	0	0	0	1	1	1	2	1	0	2	1	1	2	1	1	1	1	2	1	1	1	1	4	1	1	1	1	1	4	1	1	1	1	1	4	1
372	44	3	2	1	2	3	0	0	0	0	0	0	0	0	0	0	2	2	1	1	1	1	1	1	1	1	1	1	1	1	1	1	1	1	1	2	1	1	1	5	1	5	1	1	1	1	1	5	1
409	24	1	1	3	2	2	0	0	0	0	0	0	0	0	0	0	2	1	1	1	2	1	2	0	0	2	1	1	2	1	1	1	1	1	1	2	1	1	2	1	1	4	1	1	2	1	1	4	1
642	40	3	1	3	2	1	0	0	0	0	0	0	0	0	1	0	0	0	1	1	2	1	2	1	0	3	1	2	3	1	3	3	3	2	1	4	1	1	2	3	1	4	1	1	2	1	1	2	1
670	82	7	2	5	2	2	0	0	0	0	0	0	0	0	0	0	2	1	0	1	2	1	1	1	1	2	2	2	1	1	2	2	2	1	1	4	1	1	2	1	1	4	1	1	2	1	1	4	1
687	33	2	1	4	2	3	0	0	0	0	0	0	0	0	0	0	2	2	0	2	0	0	4	0	0	2	1	1	3	1	2	1	1	1	1	5	1	1	1	2	1	5	1	1	1	1	1	5	1
827	24	1	2	3	2	3	0	0	0	0	0	0	0	0	0	0	1	2	0	1	0	1	0	2	3	2	1	1	2	1	1	1	2	1	1	3	1	1	1	2	1	4	1	1	2	1	1	4	1
828	59	5	1	4	2	2	0	0	0	0	0	0	0	0	0	0	2	0	0	1	1	0	4	0	0	4	2	2	1	2	2	1	2	1	1	3	1	1	2	2	1	3	1	2	2	1	1	3	1
903	26	2	1	3	2	3	0	0	0	0	0	0	0	0	0	0	1	0	0	0	2	1	4	1	0	3	1	1	2	1	1	1	1	1	1	3	1	1	1	2	1	3	1	1	2	1	1	4	1
961	68	6	2	1	1	2	0	0	0	0	0	0	0	0	0	0	3	1	0	1	1	0	3	0	0	3	1	1	1	1	2	1	1	1	1	4	1	1	1	3	1	4	1	1	1	1	1	4	1
962	65	6	2	5	1	2	0	0	0	0	0	0	0	0	0	0	3	0	0	1	2	0	3	0	0	3	1	1	1	1	1	1	1	1	1	4	1	1	1	3	1	4	1	1	1	1	1	4	1
1089	26	2	1	1	2	2	0	0	0	0	0	0	0	0	0	0	3	0	0	1	2	0	3	0	0	3	1	1	1	1	1	1	1	1	1	5	1	1	1	2	1	5	1	1	1	1	1	5	1
1200	16	1	1	3	1	3	0	0	0	0	0	0	0	0	0	0	2	0	0	0	1	0	3	2	2	2	1	1	1	1	1	1	1	1	1	4	1	1	1	2	1	4	1	1	1	1	1	4	1
1206	15	1	1	3	4	3	0	0	0	0	0	0	0	0	0	0	2	1	1	1	2	0	2	0	1	2	1	1	1	1	1	1	1	1	1	4	1	1	1	2	1	4	1	1	1	1	1	4	1
1224	46	4	2	4	1	2	0	0	0	0	0	0	0	0	0	0	0	0	0	1	2	0	4	1	1	3	1	2	1	1	2	1	2	1	1	3	1	1	2	1	1	4	1	1	2	1	1	5	1
1345	66	6	1	3	2	2	0	0	0	0	0	0	0	0	0	0	4	0	0	0	0	2	2	0	0	4	1	1	1	1	1	1	1	1	1	1	1	1	2	1	1	5	1	1	1	1	1	5	1
1376	49	4	2	4	2	2	0	0	0	0	0	0	0	0	0	1	2	1	0	1	1	1	2	1	1	1	1	1	2	1	2	2	2	1	1	4	1	1	1	2	1	4	1	1	2	1	1	3	1
1386	25	2	2	3	2	2	0	0	0	0	0	0	0	0	0	0	2	1	0	1	2	1	2	0	1	2	1	1	1	1	5	1	1	1	1	5	1	1	1	1	1	5	1	1	1	1	1	5	1
1404	73	6	2	4	1	1	0	0	0	0	0	0	0	0	0	1	1	2	1	1	1	0	1	1	1	2	3	1	1	1	2	2	1	1	1	4	1	1	1	2	1	4	1	1	2	1	1	4	1
1431	35	3	1	3	1	2	0	0	0	0	0	0	0	0	0	0	1	1	0	3	2	0	2	0	1	2	1	1	1	1	5	1	1	1	1	4	1	1	2	1	1	3	1	1	2	1	1	3	1
1516	56	5	2	1	2	3	0	0	0	0	0	0	0	0	0	0	2	1	0	1	2	0	2	1	1	2	1	1	1	1	1	1	1	1	1	5	1	1	1	2	1	5	1	1	1	1	1	5	1
1528	30	2	1	3	2	2	0	0	0	0	0	0	0	0	0	0	4	0	0	1	1	0	3	0	0	3	1	1	1	1	1	2	1	1	1	4	1	1	2	2	1	4	1	1	2	1	1	4	1
1648	16	1	1	3	4	2	0	0	0	0	0	0	0	0	0	0	3	0	0	2	1	0	3	0	0	3	1	1	1	1	1	1	1	1	1	5	1	1	1	2	1	5	1	1	1	1	1	5	1
1694	55	5	1	1	2	2	0	0	0	0	0	0	0	0	0	0	2	2	0	2	1	0	2	0	1	2	1	1	2	1	2	1	2	1	1	3	3	1	3	3	3	2	1	2	3	1	1	3	1
1708	29	2	2	3	3	2	0	0	0	0	0	0	0	0	0	0	2	1	0	2	1	0	3	0	1	2	1	1	1	1	1	1	1	1	1	1	1	1	1	1	1	4	1	1	1	1	1	5	1
1720	52	4	2	1	2	3	0	0	0	0	0	0	0	0	0	0	3	0	0	1	2	0	3	0	0	3	1	1	1	1	1	1	1	1	1	4	1	1	1	2	1	5	1	1	1	1	1	5	1
1721	66	6	1	1	2	2	0	0	0	0	0	0	0	0	0	0	3	0	0	1	2	0	3	0	0	3	1	1	1	1	2	1	1	1	1	4	1	1	1	2	1	4	1	1	2	1	1	5	1
1933	32	2	1	4	3	2	0	0	0	0	0	0	0	0	0	0	1	1	1	1	0	1	3	1	1	2	1	2	1	1	2	1	2	1	1	1	1	1	3	2	1	4	1	1	3	1	1	4	1
1950	51	4	2	1	1	3	0	0	0	0	0	0	0	0	1	0	3	0	0	2	2	0	2	0	0	2	1	2	2	1	2	2	2	1	1	3	1	1	2	2	1	3	1	2	2	1	1	4	1
1963	62	5	2	5	1	2	0	0	0	0	0	0	0	0	0	0	1	1	2	3	1	0	1	0	1	2	2	1	2	1	1	1	1	1	1	1	1	1	1	1	1	5	1	1	1	1	1	5	1
2229	50	4	1	1	2	3	0	0	0	0	0	0	0	0	0	0	1	1	0	1	2	0	2	1	1	3	1	1	2	1	1	1	1	1	1	2	2	1	1	2	1	5	1	1	1	1	1	5	1
2237	61	5	1	1	2	3	0	0	0	0	0	0	0	0	0	0	1	1	0	1	2	2	2	0	0	3	1	1	1	1	2	1	2	1	1	1	1	1	2	2	1	3	1	1	2	1	1	4	1
2312	41	3	1	1	2	3	0	0	0	0	0	0	0	0	0	0	2	0	0	1	2	0	3	1	1	2	1	2	1	1	2	1	1	1	1	4	1	1	2	1	1	5	1	1	2	1	1	5	1
2316	61	5	1	1	2	3	0	0	0	0	0	0	0	0	0	0	1	0	0	1	2	0	3	0	2	3	1	2	1	1	3	1	2	1	1	4	1	1	2	1	1	4	1	1	1	1	1	4	1
2347	76	7	2	5	1	1	0	0	0	0	0	0	0	0	0	0	1	0	0	1	3	0	0	1	2	4	1	1	1	1	2	1	2	1	1	4	1	1	2	1	1	4	1	1	1	1	1	5	1
2371	48	4	2	4	2	2	0	0	0	0	0	0	0	0	0	0	0	0	0	0	2	2	2	2	2	2	1	1	1	1	2	1	2	1	1	5	1	1	1	1	1	5	1	1	1	1	1	1	1
2440	26	2	1	1	3	3	0	0	0	0	0	0	0	0	2	0	2	0	0	3	0	0	2	0	0	3	1	1	1	1	1	1	1	1	1	2	1	1	1	1	1	5	1	1	2	1	1	5	1
2471	72	6	1	1	2	2	0	0	0	0	0	0	0	0	0	0	2	0	1	1	1	0	3	1	1	2	1	1	1	1	1	1	5	1	1	1	1	1	5	1	1	5	1	1	2	1	1	5	1
55	60	5	2	-1	2	2	0	0	1	0	0	1	0	0	0	0	0	0	0	0	0	0	3	0	0	2	1	1	1	1	5	1	2	1	1	4	1	1	1	1	1	4	1	1	1	1	1	5	1
353	67	6	1	5	2	1	1	0	0	0	1	0	0	0	0	0	0	1	1	1	0	0	1	0	0	1	2	2	1	1	2	2	1	1	1	3	2	2	3	1	2	3	1	1	3	1	1	3	1
481	29	2	2	3	2	3	0	0	1	0	0	1	0	0	0	0	0	0	0	1	0	0	1	1	1	1	1	1	1	1	1	1	1	1	1	3	1	1	2	1	1	4	1	1	2	1	1	4	1
632	61	5	1	3	2	3	1	0	0	0	1	0	0	0	0	0	0	0	0	2	0	0	0	0	1	2	1	1	1	1	1	1	1	1	1	1	1	1	1	1	1	5	1	1	1	1	1	5	1
2103	77	7	2	1	2	2	0	0	1	0	0	1	0	0	0	0	0	0	0	0	0	0	0	2	0	3	3	1	1	1	3	1	1	1	1	2	1	1	1	1	1	4	1	1	2	1	1	4	1
2286	32	2	2	1	3	3	1	0	0	0	1	0	0	0	0	0	1	0	0	1	1	0	0	1	1	0	1	1	1	1	1	1	1	1	1	5	1	1	1	1	1	5	1	1	1	1	1	5	1
3	54	4	1	3	3	3	1	0	0	0	1	0	0	0	0	0	2	1	0	1	1	0	4	0	0	3	1	1	2	1	3	1	1	3	1	3	1	1	2	3	1	4	1	1	1	1	1	4	1
878	19	1	1	3	4	2	0	0	1	0	0	1	0	0	1	2	2	0	0	2	1	1	3	0	0	0	1	1	1	1	1	1	1	1	1	2	1	1	1	1	1	3	1	1	2	1	1	3	1
904	25	2	1	3	2	2	1	0	0	0	1	0	0	0	0	2	1	0	0	2	1		1	1	0	3	1	1	1	1	2	1	1	1	1	3	1	1	1	2	1	3	1	1	1	1	1	4	1
1145	54	4	1	3	1	1	1	0	0	0	1	0	0	0	0	0	1	1	0	1	2	1	3	0	0	3	5	1	1	1	2	1	1	1	1	5	1	4	2	2	1	4	1	1	1	1	1	5	1
1184	65	6	2	4	2	2	0	0	1	0	0	1	0	0	0	0	1	0	2	1	2	0	4	0	0	2	1	1	1	1	1	1	1	1	1	1	1	1	1	1	1	4	1	1	1	1	1	4	1
1879	18	1	1	3	2	3	1	0	0	0	1	0	0	0	0	0	1	1	0	2	1	0	3	2	1	1	2	1	2	1	1	1	1	1	1	2	1	1	2	2	1	4	1	1	2	1	1	5	1
2282	37	3	1	3	2	3	1	0	0	0	1	0	0	0	0	0	1	0	0	0	4	1	2	1	1	2	1	1	1	1	2	1	1	1	1	2	1	1	1	1	1	5	1	1	2	1	1	4	1
11	51	4	2	1	2	3	0	0	0	0	0	0	0	0	0	0	2	0	0	2	0	1	4	0	0	2	1	1	1	1	1	1	1	1	1	2	1	1	1	1	1	4	1	1	2	1	1	4	1
59	50	4	2	1	2	3	0	0	0	0	0	0	0	0	0	0	0	0	0	0	1	2	3	1	2	2	1	2	1	1	2	1	2	2	1	3	1	1	2	1	1	5	1	1	2	1	1	5	1
63	39	3	2	1	3	3	0	0	0	0	0	0	0	0	0	0	0	1	0	2	2	1	1	1	2	1	1	2	1	1	2	1	2	1	1	4	1	1	2	1	1	4	1	1	2	1	1	3	1
65	51	4	1	1	3	3	0	0	0	0	0	0	0	0	1		1	0	1	1	1	1	1	1	1	1	1	1	2	1	1	1	1	1	1	4	1	1	1	1	1	5	1	1	1	1	1	5	1
85	50	4	1	3	2	2	0	0	0	0	0	0	0	0	0	0	1	0	0	1	0	0	3	2	1	3	1	1	1	1	1	1	1	1	1	3	1	1	1	2	1	4	1	1	1	1	1	5	1
293	70	6	2	1	2	2	0	0	0	0	0	0	0	0	0	0	0	1	2	3	2	2	1	0	0	0	1	1	1	1	2	1	1	1	1	4	1	1	1	1	1	3	1	1	2	1	1	4	1
460	53	4	2	1	2	3	0	0	0	0	0	0	0	0	0	0	0	2	1	2	1	0	1	1	1	2	1	1	1	1	2	1	1	1	1	4	1	1	2	1	1	4	1	1	2	1	1	4	1
496	26	2	1	3	3	3	0	0	0	0	0	0	0	0	1	0	1	1	0	2	2	1	2	0	1	0	1	1	2	1	1	2	1	1	1	4	1	1	1	1	1	4	1	1	2	1	1	4	1
739	36	3	2	1	1	3	0	0	0	0	0	0	0	0	0	0	2	1	0	1	2	0	2	1	1	1	1	1	1	1	1	1	1	1	1	5	1	1	1	1	1	5	1	1	1	1	1	5	1
743	69	6	2	5	1	2	0	0	0	0	0	0	0	0	0	0	2	0	0	1	2	1	2	1	0	2	2	2	1	1	1	1	1	1	1	5	1	1	1	1	1	5	1	1	1	1	1	5	1
760	27	2	2	3	2	2	0	0	0	0	0	0	0	0	0	0	1	0	1	1	1	0	4	0	1	2	1	1	1	1	1	1	1	1	1	5	1	1	2	2	1	5	1	1	2	1	1	5	1
796	36	3	2	3	3	2	0	0	0	0	0	0	0	0	0	0	2	0	0	1	0	0	4	0	0	4	1	1	2	1	1	1	1	1	1	4	1	1	1	1	1	5	1	1	1	1	1	5	1
875	42	3	1	3	3	1	0	0	0	0	0	0	0	0	1	0	1	2	0	2	0	0	0	2	2	1	1	2	1	1	2	1	2	1	1	1	1	1	2	1	1	3	1	1	2	1	1	3	1
963	65	6	2	5	1	2	0	0	0	0	0	0	0	0	0	0	2	0	0	1	2	0	3	0	0	3	1	1	1	1	1	1	1	1	1	4	1	1	1	2	1	4	1	1	1	1	1	5	1
1043	62	5	1	1	1	2	0	0	0	0	0	0	0	0	0	1	2	1	1	1	1	0	1	1	1	1	2	1	1	1	2	2	1	1	1	4	1	1	2	2	1	3	1	2	2	1	1	3	1
1106	47	4	2	1	2	3	0	0	0	0	0	0	0	0	0	0	0	1	1	1	2	1	2	0	1	2	1	1	1	1	2	1	1	1	1	4	1	1	2	1	1	4	1	1	1	1	1	5	1
1334	31	2	2	3	1	2	0	0	0	0	0	0	0	0	0	0	4	1	0	0	0	0	2	0	0	4	1	1	1	1	1	1	1	1	1	1	1	1	3	1	1	4	1	1	1	1	1	3	1
1435	46	4	1	1	1	2	0	0	0	0	0	0	0	0	0	0	2	1	0	1	2	0	2	0	1	2	1	1	1	1	1	1	1	1	1	4	1	1	1	2	1	4	1	1	1	1	1	4	1
1436	23	1	1	3	2	1	0	0	0	0	0	0	0	0	0	0	2	0	0	0	3	0	2	1	1	2	1	1	1	1	1	1	1	1	1	5	1	1	1	2	1	4	1	1	1	1	1	4	1
1440	16	1	2	3	4	3	0	0	0	0	0	0	0	0	0	0	2	0	0	1	2	0	2	0	2	2	1	1	1	1	1	1	1	1	1	5	1	1	1	2	1	4	1	1	1	1	1	5	1
1525	52	4	2	1	1	2	0	0	0	0	0	0	0	0	0	0	3	0	0	1	1	0	3	0	0	3	1	1	1	1	1	1	1	1	1	5	1	1	1	2	1	5	1	1	1	1	1	5	1
1614	63	5	1	4	2	2	0	0	0	0	0	0	0	0	0	0	1	1	0	1	1	0	3	1	1	2	1	1	1	1	1	1	1	1	1	5	1	1	1	1	1	5	1	1	1	1	1	5	1
1683	34	2	1	1	2	3	0	0	0	0	0	0	0	0	0	2	1	1	0	2	2	0	0	1	2	0	1	1	1	1	2	1	1	1	1	4	1	1	1	1	1	4	1	1	2	1	1	4	1
1697	27	2	1	3	2	2	0	0	0	0	0	0	0	0	0	0	2	1	0	2	2	0	2	0	0	2	1	1	1	1	1	1	1	1	1	5	1	1	1	1	1	5	1	1	1	1	1	5	1
1698	44	3	1	1	2	3	0	0	0	0	0	0	0	0	0	0	0	0	0	2	1	0	3	1	1	3	1	1	1	1	1	1	1	1	1	5	1	1	2	1	1	4	1	1	1	1	1	4	1
1788	65	6	2	5	1	2	0	0	0	0	0	0	0	0	0	0	4	0	0	1	1	0	3	0	0	2	1	1	1	1	1	1	1	1	1	5	1	1	1	1	1	5	1	1	1	1	1	5	1
1854	56	5	1	4	1	2	0	0	0	0	0	0	0	0	0	0	0	2	0	2	0	0	3	1	1	2	1	1	1	1	3	3	1	1	1	3	1	1	1	3	1	3	1	1	2	1	1	4	1
1938	27	2	2	3	2	1	0	0	0	0	0	0	0	0	0	0	1	0	0	1	2	0	2	1	2	2	1	1	1	1	3	1	2	1	1	4	1	1	3	1	1	4	1	1	3	1	1	4	1
2010	76	7	1	1	3	3	0	0	0	0	0	0	0	0	0	0	1	0	0	0	2	0	4	0	0	4	3	1	1	1	1	1	1	1	1	5	1	1	1	1	1	5	1	1	1	1	1	5	1
2133	64	5	2	4	2	1	0	0	0	0	0	0	0	0	0	0	1	1	0	2	2	1	0	1	1	2	1	1	1	1	1	1	1	1	1	4	1	1	1	2	1	4	1	1	1	1	1	4	1
2136	59	5	1	1	2	2	0	0	0	0	0	0	0	0	0	0	1	0	0	1	3	0	2	0	2	2	1	1	1	1	2	1	1	1	1	5	1	1	1	1	1	4	1	1	1	1	1	4	1
2301	40	3	2	1	2	2	0	0	0	0	0	0	0	0	0	0	0	1	0	1	0	0	3	0	3	3	1	1	1	1	1	1	1	1	1	5	1	1	1	1	1	5	1	1	1	1	1	5	1
2430	48	4	2	1	2	2	0	0	0	0	0	0	0	0	1	0	1	0	0	1	0	0	3	1	1	3	1	1	1	1	1	1	1	1	1	5	1	1	1	1	1	5	1	1	1	1	1	5	1
2449	71	6	1	1	2	2	0	0	0		0			0	0	0	1	0	0	0	2	0	2	1	3	2	3	1	1	1	2	2	1	1	1	4	1	1	2	1	1	5	1	1	1	1	1	4	1
2452	37	3	2	3	2	2	0	0	0	0	0	0	0	0	0	0	2	0	0	1	2	0	2	1	1	2	1	1	1	1	1	1	1	1	1	5	1	1	1	1	1	5	1	1	1	1	1	5	1
2454	61	5	2	1	2	2	0	0	0	0	0	0	0	0	0	0	2	0	0	1	2	0	2	1	1	2	1	2	1	1	2	1	2	1	1	4	1	1	2	1	1	4	1	1	2	1	1	5	1
2469	64	5	2	1	2	2	0	0	0	0	0	0	0	0	0	0	1	1	1	1	1	1	1	1	1	2	1	1	1	1	2	1	1	1	1	1	1	1	2	1	1	4	1	1	2	1	1	4	1
160	41	3	2	3	1	2	1	0	0	0	1	0	0	0	0	0	0	0	1	1	2	0	1	0	0	1	1	1	1	1	1	1	1	1	1	5	1	1	1	1	1	4	1	1	1	1	1	5	1
213	46	4	2	4	2	2	0	0	1	0	0	1	0	0	1	0	0	1	0	0	1	0	0	2	0	1	1	1	1	1	1	1	1	1	1	4	1	1	1	1	1	4	1	1	1	1	1	5	1
331	35	3	2	1	2	2	0	0	1	0	0	1	0	0	0	0	1	0	0	0	1	0	3	0	0	1	4	1	1	1	2	1	1	1	1	1	1	1	5	2	1	3	1	1	2	1	1	4	1
449	27	2	1	3	1	2	1	0	0	0	1	0	0	0	0	0	0	0	0	2	0	0	2	0	0	2	1	1	3	1	1	1	1	1	1	5	1	1	1	2	1	5	1	1	1	1	1	5	1
464	29	2	1	3	2	2	1	0	0	0	1	0	0	0	0	0	2	0	0	1	1	0	1	0	0	1	1	1	1	1	1	1	1	1	1	5	1	1	1	1	1	5	1	1	2	1	1	5	1
502	50	4	1	1	2	3	1	0	0	0	1	0	0	0	0	0	0	1	0	1	0	0	2	0	1	1	1	2	1	1	3	1	2	1	1	4	1	1	2	1	1	3	1	1	2	1	1	3	1
676	39	3	2	3	2	2	1	0	0	0	1	0	0	0	0	1	0	0	0	3	1	0	0	0	0	1	1	2	1	1	2	1	2	1	1	1	1	1	3	4	1	2	1	1	3	1	1	3	1
1131	35	3	2	1	2	2	0	0	1	0	0	1	0	0	0	0	1	0	0	0	1	0	3	0	0	1	4	1	1	1	2	1	1	1	1	1	1	1	1	2	1	4	1	1	2	1	1	4	1
1609	40	3	2	3	2	2	1	0	0	0	1	0	0	0	0	0	3	0	0	0	0	0	1	0	0	2	1	1	1	1	1	1	1	1	1	3	1	1	2	2	1	3	1	1	2	1	1	3	1
1754	48	4	1	3	2		1	0	0	0	1	0	0	0	0	0	2	0	0	2	0	0	2	0	0	0	1	1	1	1	1	1	1	1	1	1	1	1	2	1	1	4	1	1	3	1	1	4	1
2079	42	3	2	1	2	2	1	0	0	0	1	0	0	0	0	0	2	0	0	0	0	0	2	0	0	2	1	2	1	1	2	1	3	3	1	3	1	1	3	2	1	3	1	1	3	1	1	3	1
2260	64	5	1	1	2	2	0	0	1	0	0	1	0	0	0	0	0	0	0	0	2	2	0	0	0	2	1	1	1	1	2	1	1	1	1	4	1	1	2	1	1	4	1	1	2	1	1	4	1
18	53	4	1	1	2	3	0	0	0	0	0	0	0	0	0	0	0	0	0	0	0	0	0	0	0	0	2	2	1	1	2	1	2	1	1	4	1	1	2	1	1	3	1	1	2	1	1	4	1
19	48	4	1	1	2	3	0	0	0	0	0	0	0	0	0	0	0	0	0	0	0	0	0	0	0	0	1	1	1	1	1	1	1	1	1	5	1	1	1	1	1	4	1	1	1	1	1	1	1
22	76	7	1	5	1	2	0	0	0	0	0	0	0	0	0	0	0	0	0	0	0	0	0	0	0	0	3	1	2	1	1	2	1	1	1	4	2	2	1	1	1	4	1	1	1	1	1	4	1
26	65	6	2	1	2	3	0	0	0	0	0	0	0	0	0	0	0	0	0	0	0	0	0	0	0	0	1	1	1	1	1	1	1	1	1	4	1	1	1	1	1	4	1	1	1	1	1	4	1
27	48	4	1	4	2	3	0	0	0	0	0	0	0	0	0	0	0	0	0	0	0	0	0	0	0	0	1	1	1	1	1	1	1	1	1	1	1	1	1	1	1	5	1	1	1	1	1	5	1
29	74	6	1	1	1	3	0	0	0	0	0	0	0	0	0	0	0	0	0	0	0	0	0	0	0	0	1	2	2	1	2	1	1	1	1	4	1	3	1	3	1	4	1	1	2	1	1	4	1
31	17	1	2	3	4	2	0	0	0	0	0	0	0	0	0	0	0	0	0	0	0	0	0	0	0	0	1	1	1	1	1	1	1	1	1	5	1	1	2	1	1	4	1	1	2	1	1	5	1
36	42	3	1	4	3	3	0	0	0	0	0	0	0	0	0	0	0	0	0	0	0	0	0	0	0	0	1	2	1	1	1	1	1	1	1	4	1	1	2	1	1	4	1	1	2	1	1	4	1
41	46	4	2	4	2	2	0	0	0	0	0	0	0	0	0	0	0	0	0	0	0	0	0	0	0	0	1	2	1	1	3	1	2	1	1	4	1	1	2	1	1	3	1	1	2	1	1	3	1
45	45	4	1	1	2	3	0	0	0	0	0	0	0	0	0	0	0	0	0	0	0	0	0	0	0	0	1	1	1	1	1	1	1	1	1	4	1	1	1	1	1	4	1	1	1	1	1	4	1
46	46	4	1	4	3	3	0	0	0	0	0	0	0	0	0	0	0	0	0	0	0	0	0	0	0	0	1	2	1	1	2	1	3	1	1	3	1	1	3	1	1	3	1	1	3	1	1	3	1
54	38	3	2	1	2	3	0	0	0	0	0	0	0	0	0	0	0	0	0	0	0	0	0	0	0	0	1	2	1	1	2	1	1	1	1	1	1	1	1	1	1	5	1	1	1	1	1	5	1
93	25	2	2	1	3	3	0	0	0	0	0	0	0	0	0	0	0	0	0	0	0	0	0	0	0	0	1	1	1	2	2	1	2	1	1	4	1	1	1	1	1	3	1	1	2	1	1	4	1
95	25	2	1	3	2	3	0	0	0	0	0	0	0	0	0	0	0	0	0	0	0	0	0	0	0	0	1	1	1	1	1	1	1	1	1	5	1	1	1	1	1	4	1	1	1	1	1	4	1
116	21	1	2	3	1	1	0	0	0	0	0	0	0	0	0	0	0	0	0	0	0	0	0	0	0	0	1	1	1	1	1	1	1	1	1	5	1	1	1	3	1	4	1	1	1	1	1	5	1
117	15	1	1	3	4		0	0	0	0	0	0	0	0	0	0	0	0	0	0	0	0	0	0	0	0	1	1	1	1	1	1	1	1	1	1	1	1	1	1	1	5	1	1	1	1	1	5	1
118	16	1	2	3	2		0	0	0	0	0	0	0	0	0	0	0	0	0	0	0	0	0	0	0	0	1	1	1	5	1	1	1	1	1	5	1	1	1	1	1	4	1	1	1	1	1	4	1
119	40	3	1	1	1	1	0	0	0	0	0	0	0	0	0	0	0	0	0	0	0	0	0	0	0	0	1	1	2	1	2	1	2	1	1	4	1	1	2	1	1	4	1	1	2	1	1	4	1
123	17	1	2	3	1	2	0	0	0	0	0	0	0	0	0	0	0	0	0	0	0	0	0	0	0	0	1	1	1	1	1	1	1	1	1	1	1	1	1	1	1	5	1	1	1	1	1	5	1
128	27	2	1	3	2	2	0	0	0	0	0	0	0	0	0	0	0	0	0	0	0	0	0	0	0	0	1	1	1	1	1	1	1	1	1	4	1	1	1	1	1	5	1	1	2	1	1	5	1
163	22	1	1	3	2	2	0	0	0	0	0	0	0	0	0	0	0	0	0	0	0	0	0	0	0	0	1	1	3	1	1	1	1	1	1	3	1	1	1	1	1	4	1	1	1	1	1	4	1
168	23	1	1	3	2		0	0	0	0	0	0	0	0	0	0	0	0	0	0	0	0	0	0	0	0	1	1	2	1	2	-1	1	1	1	4	1	1	1	2	1	4	1	1	2	1	1	4	1
178	67	6	1	1	2	2	0	0	0	0	0	0	0	0	0	0	0	0	0	0	0	0	0	0	0	0	1	2	1	1	2	1	2	1	1	4	1	1	3	1	1	3	1	1	3	1	1	4	1
244	24	1	2	3	2	1	0	0	0	0	0	0	0	0	0	0	0	0	0	0	0	0	0	0	0	0	1	1	1	1	1	1	2	1	1	3	1	1	1	1	1	4	1	1	2	1	1	4	1
245	44	3	1	1	2	3	0	0	0	0	0	0	0	0	0	0	0	0	0	0	0	0	0	0	0	0	1	2	1	1	2	1	2	1	1	4	1	1	2	1	1	4	1	1	2	1	1	4	1
254	66	6	1	1	1	2	0	0	0	0	0	0	0	0	0	0	0	0	0	0	0	0	0	0	0	0	1	5	1	1	1	1	1	1	1	5	1	1	1	1	1	5	1	1	1	1	1	5	1
255	55	5	2	3	2	3	0	0	0	0	0	0	0	0	0	0	0	0	0	0	0	0	0	0	0	0	1	1	1	1	1	1	1	1	1	2	1	1	1	1	1	4	1	1	1	1	1	4	1
279	41	3	1	3	2	3	0	0	0	0	0	0	0	0	0	0	0	0	0	0	0	0	0	0	0	0	1	1	1	1	1	1	1	1	1	4	1	1	1	1	1	5	1	1	1	1	1	5	1
284	45	4	1	1	3	3	0	0	0	0	0	0	0	0	0	0	0	0	0	0	0	0	0	0	0	0	1	1	1	1	1	1	1	1	1	4	1	1	1	1	1	5	1	1	1	1	1	5	1
292	27	2	1	3	1	2	0	0	0	0	0	0	0	0	0	0	0	0	0	0	0	0	0	0	0	0	1	1	1	1	1	1	1	1	1	4	1	1	1	1	1	4	1	1	1	1	1	5	1
305	42	3	2	1	2	3	0	0	0	0	0	0	0	0	0	0	0	0	0	0	0	0	0	0	0	0	1	1	1	1	1	1	1	1	1	5	1	1	1	1	1	5	1	1	1	1	1	5	1
310	39	3	2	1	4	3	0	0	0	0	0	0	0	0	0	0	0	0	0	0	0	0	0	0	0	0	1	1	1	1	1	1	1	1	1	5	1	1	1	1	1	5	1	1	1	1	1	5	1
325	57	5	1	1	1	3	0	0	0	0	0	0	0	0	0	0	0		0	0	0	0	0	0	0	0	1	1	1	1	1	1	1	1	1	5	1	1	1	1	1	5	1	1	1	1	1	5	1
339	34	2	2	1	2	3	0	0	0	0	0	0	0	0	0	0	0	0	0	0	0	0	0	0	0	0	1	1	1	1	1	1	1	1	1	5	1	1	1	1	1	5	1	1	1	1	1	5	1
379	22	1	1	3	1	3	0	0	0	0	0	0	0	0	0	0	0	0	0	0	0	0	0	0	0	0	1	1	1	2	1	1	1	1	1	4	1	1	1	1	1	4	1	1	2	1	1	4	1
428	71	6	1	5	1	2	0	0	0	0	0	0	0	0	0	0	0	0	0	0	0	0	0	0	0	0	2	1	1	1	1	2	2	1	1	5	1	1	1	2	1	4	1	1	2	1	1	5	1
429	67	6	1	3	2	2	0	0	0	0	0	0	0	0	0	0	0	0	0	0	0	0	0	0	0	0	1	1	1	1	1	1	1	1	1	5	1	1	1	1	1	4	1	1	1	1	1	5	1
432	66	6	2	1	1	2	0	0	0	0	0	0	0	0	0	0	0	0	0	0	0	0	0	0	0	0	1	1	1	1	1	1	1	1	1	5	1	1	1	1	1	5	1	1	1	1	1	5	1
436	16	1	2	3	4		0	0	0	0	0	0	0	0	0	0	0	0	0	0	0	0	0	0	0	0	1	1	1	1	1	1	1	1	1	5	1	1	1	1	1	4	1	1	1	1	1	4	1
437	38	3	1	3	2	3	0	0	0	0	0	0	0	0	0	0	0	0	0	0	0	0	0	0	0	0	1	1	1	1	1	1	1	1	1	5	1	1	1	1	1	5	1	1	1	1	1	5	1
438	66	6	2	5	2	2	0	0	0	0	0	0	0	0	0	0	0	0	0	0	0	0	0	0	0	0	1	1	1	1	1	1	1	1	1	1	1	1	1	1	1	5	1	1	1	1	1	5	1
509	21	1	2	3	2	2	0	0	0	0	0	0	0	0	0	0	0	0	0	0	0	0	0	0	0	0	1	1	1	1	1	1	1	1	1	4	1	1	2	1	1	4	1	1	2	1	1	4	1
510	30	2	1	1	2	3	0	0	0	0	0	0	0	0	0	0	0	0	0	0	0	0	0	0	0	0	1	1	1	1	2	1	1	1	1	4	1	1	2	1	1	4	1	1	2	1	1	4	1
515	29	2	1	3	1	3	0	0	0	0	0	0	0	0	0	0	0	0	0	0	0	0	0	0	0	0	1	2	1	1	2	1	2	1	1	4	1	1	2	1	1	4	1	1	2	1	1	4	1
528	19	1	1	3	2		0	0	0	0	0	0	0	0	0	0	0	0	0	0	0	0	0	0	0	0	1	1	1	1	1	1	1	1	1	5	1	1	1	1	1	5	1	1	1	1	1	5	1
538	59	5	1	4	1	2	0	0	0	0	0	0	0	0	0	0	0	0	0	0	0	0	0	0	0	0	1	1	1	1	1	1	1	1	1	5	1	1	1	1	1	5	1	1	1	1	1	5	1
541	45	4	1	1	2	3	0	0	0	0	0	0	0	0	0	0	0	0	0	0	0	0	0	0	0	0	1	1	1	1	1	1	1	1	1	4	1	1	1	1	1	5	1	1	1	1	1	5	1
545	47	4	2	1	2	3	0	0	0	0	0	0	0	0	0	0	0	0	0	0	0	0	0	0	0	0	1	1	1	1	2	1	1	1	1	4	1	1	2	1	1	4	1	1	2	1	1	4	1
552	21	1	2	3	2	1	0	0	0	0	0	0	0	0	0	0	0	0	0	0	0	0	0	0	0	0	1	1	1	1	1	1	1	1	1	5	1	1	1	1	1	5	1	1	1	1	1	5	1
554	63	5	2	4	1	2	0	0	0	0	0	0	0	0	0	0	0	0	0	0	0	0	0	0	0	0	1	1	1	1	1	1	1	1	1	5	1	1	1	1	1	5	1	1	1	1	1	5	1
559	35	3	1	1	2	3	0	0	0	0	0	0	0	0	0	0	0	0	0	0	0	0	0	0	0	0	1	1	1	1	1	1	1	1	1	5	1	-1	1	1	1	4	1	1	1	1	1	4	1
573	51	4	1	1	2	3	0	0	0	0	0	0	0	0	0	0	0	0	0	0	0	0	0	0	0	0	1	1	1	1	1	1	1	1	1	5	1	1	3	1	1	5	1	1	1	1	1	5	1
575	45	4	1	1	1	2	0	0	0	0	0	0	0	0	0	0	0	0	0	0	0	0	0	0	0	0	1	1	1	1	1	1	1	1	1	5	1	1	2	1	1	4	1	1	1	1	1	5	1
577	68	6	2	1	2	3	0	0	0	0	0	0	0	0	0	0	0	0	0	0	0	0	0	0	0	0	1	1	1	1	1	1	1	1	1	5	1	1	1	1	1	5	1	1	1	1	1	5	1
580	29	2	2	1	2	3	0	0	0	0	0	0	0	0	0	0	0	0	0	0	0	0	0	0	0	0	1	5	1	1	1	1	1	1	1	5	1	1	2	1	1	5	1	1	1	1	1	5	1
581	51	4	1	1	1	2	0	0	0	0	0	0	0	0	0	0	0	0	0	0	0	0	0	0	0	0	1	1	1	1	1	1	1	1	1	5	1	1	1	1	1	4	1	1	1	1	1	4	1
595	62	5	2	1	2	3	0	0	0	0	0	0	0	0	0	0	0	0	0	0	0	0	0	0	0	0	1	1	1	1	3	1	3	1	1	4	1	1	2	1	1	4	1	1	2	1	1	3	1
623	67	6	1	4	1	2	0	0	0	0	0	0	0	0	0	0	0	0	0	0	0	0	0	0	0	0	1	1	1	1	1	1	1	1	1	5	1	1	1	1	1	5	1	1	1	1	1	5	1
648	18	1	2	3	2	2	0	0	0	0	0	0	0	0	0	0	0	0	0	0	0	0	0	0	0	0	1	2	1	1	2	1	2	3	1	3	1	1	2	1	1	4	1	1	2	1	1	4	1
662	50	4	1	1	2	3	0	0	0	0	0	0	0	0	0	0	0	0	0	0	0	0	0	0	0	0	1	1	1	1	1	1	1	1	1	5	1	1	1	1	1	4	1	1	1	1	1	4	1
664	63	5	2	1	3	3	0	0	0	0	0	0	0	0	0	0	0	0	0	0	0	0	0	0	0	0	1	1	1	1	1	1	1	1	1	5	1	1	1	1	1	3	1	1	2	1	1	4	1
665	25	2	1	3	2	2	0	0	0	0	0	0	0	0	0	0	0	0	0	0	0	0	0	0	0	0	1	1	1	1	1	1	1	1	1	5	1	1	1	1	1	5	1	1	1	1	1	5	1
666	26	2	2	3	2	2	0	0	0	0	0	0	0	0	0	0	0	0	0	0	0	0	0	0	0	0	1	1	1	1	1	1	1	1	1	5	1	1	1	1	1	5	1	1	1	1	1	5	1
692	31	2	1	3	2	2	0	0	0	0	0	0	0	0	0	0	0	0	0	0	0	0	0	0	0	0	3	1	1	1	1	1	1	1	1	5	1	1	1	1	1	4	1	1	1	1	1	4	1
710	56	5	1	1	2	3	0	0	0	0	0	0	0	0	0	0	0	0	0	0	0	0	0	0	0	0	1	1	1	1	1	1	1	1	1	4	1	1	1	1	1	4	1	1	1	1	1	5	1
726	50	4	1	1	2	3	0	0	0	0	0	0	0	0	0	0	0	0	0	0	0	0	0	0	0	0	5	1	1	1	3	1	1	1	1	3	1	1	2	2	1	4	1	1	2	1	1	4	1
771	25	2	2	3	2	3	0	0	0	0	0	0	0	0	0	0	0	0	0	0	0	0	0	0	0	0	1	1	1	1	1	1	1	1	1	5	1	1	1	1	1	5	1	1	1	1	1	5	1
772	52	4	1	1	2	3	0	0	0	0	0	0	0	0	0	0	0	0	0	0	0	0	0	0	0	0	1	2	1	1	2	1	2	1	1	4	1	2	2	1	1	4	1	1	2	1	1	4	1
781	19	1	1	3	1	3	0	0	0	0	0	0	0	0	0	0	0	0	0	0	0	0	0	0	0	0	1	1	1	1	1	1	1	1	1	5	1	1	1	1	1	5	1	1	1	1	1	5	1
782	39	3	1	1	2	3	0	0	0	0	0	0	0	0	0	0	0	0	0	0	0	0	0	0	0	0	1	1	1	1	1	1	1	1	1	5	1	1	1	1	1	4	-1	1	1	1	1	5	1
786	31	2	2	3	2	2	0	0	0	0	0	0	0	0	0	0	0	0	0	0	0	0	0	0	0	0	1	1	1	1	1	1	1	1	1	4	1	1	1	1	1	4	1	1	1	1	1	5	1
787	32	2	1	3	2	3	0	0	0	0	0	0	0	0	0	0	0	0	0	0	0	0	0	0	0	0	1	1	1	1	1	1	1	1	1	4	1	1	1	1	1	5	1	1	1	1	1	1	1
802	16	1	2	3	4	3	0	0	0	0	0	0	0	0	0	0	0	0	0	0	0	0	0	0	0	0	1	1	1	1	1	1	1	1	1	5	1	1	1	1	1	5	1	1	1	1	1	5	1
810	22	1	1	3	2	3	0	0	0	0	0	0	0	0	0	0	0	0	0	0	0	0	0	0	0	0	1	1	1	1	5	1	1	1	1	1	1	1	1	1	1	5	1	1	5	1	1	5	1
899	51	4	1	1	1	3	0	0	0	0	0	0	0	0	0	0	0	0	0	0	0	0	0	0	0	0	1	1	1	1	1	1	1	1	1	4	1	1	2	1	1	3	1	1	2	1	1	3	1
908	37	3	1	1	2	3	0	0	0	0	0	0	0	0	0	0	0	0	0	0	0	0	0	0	0	0	1	1	1	1	1	1	1	1	1	4	1	1	2	1	1	4	1	1	2	1	1	1	1
909	37	3	2	1	2	3	0	0	0	0	0	0	0	0	0	0	0	0	0	0	0	0	0	0	0	0	1	1	1	1	1	1	1	1	1	4	1	1	1	1	1	4	1	1	1	1	1	4	1
920	37	3	1	1	2	3	0	0	0	0	0	0	0	0	0	0	0	0	0	0	0	0	0	0	0	0	1	1	1	1	1	1	1	1	1	4	1	1	2	1	1	3	1	1	2	1	1	4	1
922	32	2	2	1	1	3	0	0	0	0	0	0	0	0	0	0	0	0	0	0	0	0	0	0	0	0	1	1	1	1	1	1	1	1	1	4	1	1	1	1	1	4	1	1	2	1	1	5	1
966	62	5	2	1	1	1	0	0	0	0	0	0	0	0	0	0	0	0	0	0	0	0	0	0	0	0	2	2	1	1	3	1	2	1	1	3	1	1	2	1	1	3	1	1	2	1	1	3	1
975	18	1	2	3	4	3	0	0	0	0	0	0	0	0	0	0	0	0	0	0	0	0	0	0	0	0	1	1	1	1	1	1	1	1	1	5	1	1	1	1	1	4	1	1	1	1	1	5	1
976	68	6	2	1	1	1	0	0	0	0	0	0	0	0	0	0	0	0	0	0	0	0	0	0	0	0	1	1	1	1	2	1	1	1	1	3	1	1	1	1	1	3	1	1	1	1	1	3	1
977	59	5	1	1	2	2	0	0	0	0	0	0	0	0	0	0	0	0	0	0	0	0	0	0	0	0	1	1	1	1	2	1	2	1	1	3	1	1	1	1	1	3	1	1	1	1	1	4	1
979	43	3	2	1	2	3	0	0	0	0	0	0	0	0	0	0	0	0	0	0	0	0	0	0	0	0	1	1	1	1	1	1	1	1	1	4	1	1	1	1	1	4	1	1	1	1	1	4	1
983	51	4	1	1	1	3	0	0	0	0	0	0	0	0	0	0	0	0	0	0	0	0	0	0	0	0	1	2	1	1	2	1	2	1	1	3	1	1	2	1	1	3	1	1	2	1	1	3	1
1055	44	3	2	3	2	2	0	0	0	0	0	0	0	0	0	0	0	0	0	0	0	0	0	0	0	0	1	1	1	1	5	1	2	1	1	1	1	1	1	1	1	5	1	1	1	1	1	5	1
1068	59	5	1	1	1	3	0	0	0	0	0	0	0	0	0	0	0	0	0	0	0	0	0	0	0	0	1	1	1	1	2	1	1	1	1	4	1	1	2	1	1	4	1	1	2	1	1	4	1
1069	38	3	1	1		3	0	0	0	0	0	0	0	0	0	0	0	0	0	0	0	0	0	0	0	0	1	1	1	1	2	1	1	1	1	4	1	1	2	1	1	4	1	1	3	1	1	4	1
1173	64	5	1	1	1		0	0	0	0	0	0	0	0	0	0	0	0	0	0	0	0	0	0	0	0	1	1	1	2	3	1	1	-1	1	4	1	1	1	2	1	4	1	2	1	1	1	4	1
1212	15	1	1	3	4	3	0	0	0	0	0	0	0	0	0	0	0	0	0	0	0	0	0	0	0	0	1	5	1	1	5	1	1	1	1	1	1	1	1	1	1	5	1	1	1	1	1	5	1
1217	25	2	1	3	2	3	0	0	0	0	0	0	0	0	0	0	0	0	0	0	0	0	0	0	0	0	1	1	1	1	1	1	1	1	1	5	1	1	1	1	1	4	1	1	1	1	1	5	1
1250	26	2	1	1	2	2	0	0	0	0	0	0	0	0	0	0	0	0	0	0	0	0	0	0	0	0	1	1	1	1	1	1	1	1	1	5	1	1	1	1	1	4	1	1	1	1	1	5	1
1252	58	5	1	1	2	2	0	0	0	0	0	0	0	0	0	0	0	0	0	0	0	0	0	0	0	0	1	1	1	1	1	1	1	1	1	4	1	1	1	1	1	5	1	1	1	1	1	5	1
1285	45	4	2	1	2	3	0	0	0	0	0	0	0	0	0	0	0	0	0	0	0	0	0	0	0	0	1	1	1	1	1	1	1	1	1	4	1	1	1	1	1	5	1	1	1	1	1	5	1
1289	67	6	2	1	1	3	0	0	0	0	0	0	0	0	0	0	0	0	0	0	0	0	0	0	0	0	2	2	1	1	2	1	2	1	1	4	1	1	2	1	1	4	1	1	1	1	1	5	1
1290	43	3	1	1	2	3	0	0	0	0	0	0	0	0	0	0	0	0	0	0	0	0	0	0	0	0	1	1	1	1	1	1	1	1	1	5	1	1	1	1	1	5	1	1	1	1	1	5	1
1293	38	3	1	1	2	2	0	0	0	0	0	0	0	0	0	0	0	0	0	0	0	0	0	0	0	0	1	2	1	2	1	1	1	1	1	4	1	1	2	1	1	4	1	1	1	1	1	4	1
1294	16	1	2	3	2	3	0	0	0	0	0	0	0	0	0	0	0	0	0	0	0	0	0	0	0	0	1	5	1	1	2	1	2	1	1	5	1	1	1	1	1	5	1	1	1	1	1	5	1
1333	43	3	2	1	1	2	0	0	0	0	0	0	0	0	0	0	0	0			0	0	0	0	0	0	4	1	1	1	1	1	1	1	1	1	1	1	1	1	1	4	1	1	1	1	1	5	1
1407	33	2	1	3	1	1	0	0	0	0	0	0	0	0	0	0	0	0	0	0	0	0	0	0	0	0	1	1	1	1	1	1	1	1	1	5	1	1	1	1	1	5	1	1	1	1	1	5	1
1415	56	5	2	4	2	2	0	0	0	0	0	0	0	0	0	0	0	0	0	0	0	0	0	0	0	0	1	1	1	1	1	1	1	1	1	5	1	1	1	1	1	5	1	1	1	1	1	5	1
1418	38	3	1	1	2	3	0	0	0	0	0	0	0	0	0	0	0	0	0	0	0	0	0	0	0	0	1	1	1	1	1	1	1	1	1	5	1	1	1	1	1	5	1	1	1	1	1	5	1
1419	47	4	2	3	2	2	0	0	0	0	0	0	0	0	0	0	0	0	0	0	0	0	0	0	0	0	1	1	1	1	1	1	1	1	1	5	1	1	1	1	1	5	1	1	1	1	1	5	1
1421	76	7	1	1	3	3	0	0	0	0	0	0	0	0	0	0	0	0	0	0	0	0	0	0	0	0	2	2	2	1	2	1	2	1	1	4	1	1	2	1	1	4	1	1	2	1	1	4	1
1423	34	2	2	4	2	2	0	0	0	0	0	0	0	0	0	0	0	0	0	0	0	0	0	0	0	0	1	1	1	1	1	1	1	1	1	5	1	1	1	1	1	5	1	1	1	1	1	5	1
1477	19	1	1	3	1	3	0	0	0	0	0	0	0	0	0	0	0	0	0	0	0	0	0	0	0	0	1	1	1	1	1	1	1	1	1	5	1	1	1	1	1	4	1	1	1	1	1	5	1
1522	59	5	1	4	2	2	0	0	0	0	0	0	0	0	0	0	0	0	0	0	0	0	0	0	0	0	1	2	3	1	3	1	2	1	1	3	1	1	2	3	1	4	1	1	2	1	1	3	1
1523	62	5	2	1	1	2	0	0	0	0	0	0	0	0	0	0	0	0	0	0	0	0	0	0	0	0	2	2	2	1	2	1	1	1	1	5	1	1	2	3	1	3	1	1	2	1	1	4	1
1526	49	4	1	3	1	2	0	0	0	0	0	0	0	0	0	0	0	0	0	0	0	0	0	0	0	0	1	2	1	1	1	1	1	1	1	4	1	1	2	1	1	4	1	1	2	1	1	4	1
1527	42	3	1	1	2	3	0	0	0	0	0	0	0	0	0	0	0	0	0	0	0	0	0	0	0	0	1	1	1	1	1	1	1	1	1	5	1	1	1	1	1	5	1	1	1	1	1	5	1
1541	33	2	2	1	2	3	0	0	0	0	0	0	0	0	0	0	0	0	0	0	0	0	0	0	0	0	1	1	1	1	1	1	1	1	1	4	1	1	1	1	1	5	1	1	1	1	1	4	1
1546	62	5	1	1	1	3	0	0	0	0	0	0	0	0	0	0	0	0	0	0	0	0	0	0	0	0	1	1	1	1	1	1	1	1	1	3	1	1	1	1	1	4	1	1	1	1	1	4	1
1547	55	5	1	1	1	3	0	0	0	0	0	0	0	0	0	0	0	0	0	0	0	0	0	0	0	0	1	1	1	1	1	1	1	1	1	5	1	1	1	1	1	5	1	1	1	1	1	5	1
1552	61	5	1	1	1	3	0	0	0	0	0	0	0	0	0	0	0	0	0	0	0	0	0	0	0	0	1	1	1	1	1	1	1	1	1	4	1	1	1	1	1	4	1	1	2	1	1	4	1
1553	59	5	1	1	1	3	0	0	0	0	0	0	0	0	0	0	0	0	0	0	0	0	0	0	0	0	1	1	1	1	1	1	1	1	1	3	1	1	1	1	1	4	1	1	1	1	1	4	1
1558	49	4	1	4	1	3	0	0	0	0	0	0	0	0	0	0	0	0	0	0	0	0	0	0	0	0	1	1	1	1	1	1	1	1	1	5	1	1	1	1	1	5	1	1	1	1	1	5	1
1559	29	2	2	3	1	2	0	0	0	0	0	0	0	0	0	0	0	0	0	0	0	0	0	0	0	0	1	1	1	1	1	1	1	1	1	5	1	1	1	1	1	5	1	1	1	1	1	5	1
1560	28	2	2	3	3	3	0	0	0	0	0	0	0	0	0	0	0	0	0	0	0	0	0	0	0	0	1	1	1	1	1	1	1	1	1	5	1	1	1	1	1	5	1	1	1	1	1	5	1
1561	35	3	1	3	2	2	0	0	0	0	0	0	0	0	0	0	0	0	0	0	0	0	0	0	0	0	1	1	1	1	1	1	1	1	1	5	1	1	1	1	1	5	1	1	1	1	1	5	1
1562	34	2	2	1	2	3	0	0	0	0	0	0	0	0	0	0	0	0	0	0	0	0	0	0	0	0	1	1	1	1	1	1	1	1	1	5	1	1	1	1	1	4	1	1	1	1	1	5	1
1563	49	4	1	1	2	3	0	0	0	0	0	0	0	0	0	0	0	0	0	0	0	0	0	0	0	0	1	1	1	1	1	1	1	1	1	5	1	1	1	1	1	5	1	1	1	1	1	5	1
1567	26	2	2	3	1	3	0	0	0	0	0	0	0	0	0	0	0	0	0	0	0	0	0	0	0	0	1	1	1	1	1	1	1	1	1	5	1	1	1	1	1	5	1	1	1	1	1	5	1
1627	24	1	2	3	2	3	0	0	0	0	0	0	0	0	0	0	0	0	0	0	0	0	0	0	0	0	1	1	1	1	1	1	1	1	1	3	1	1	2	1	1	4	1	1	2	1	1	4	1
1628	41	3	2	4	2	3	0	0	0	0	0	0	0	0	0	0	0	0	0	0	0	0	0	0	0	0	1	2	1	1	2	1	2	1	1	4	1	1	2	1	1	4	1	1	2	1	1	4	1
1631	48	4	1	1	1	3	0	0	0	0	0	0	0	0	0	0	0	0	0	0	0	0	0	0	0	0	1	1	1	1	1	1	1	1	1	5	1	1	1	1	1	5	1	1	1	1	1	5	1
1632	61	5	2	1	1	2	0	0	0	0	0	0	0	0	0	0	0	0	0	0	0	0	0	0	0	0	1	1	1	1	1	1	1	1	1	5	1	1	1	1	1	5	1	1	1	1	1	5	1
1633	23	1	2	3	1	3	0	0	0	0	0	0	0	0	0	0	0	0	0	0	0	0	0	0	0	0	1	1	1	1	1	1	1	1	1	5	1	1	1	1	1	5	1	1	1	1	1	5	1
1634	33	2	2	3	1	2	0	0	0	0	0	0	0	0	0	0	0	0	0	0	0	0	0	0	0	0	1	1	1	1	1	1	1	1	1	5	1	1	1	1	1	4	1	1	1	1	1	5	1
1637	38	3	2	1	3	3	0	0	0	0	0	0	0	0	0	0	0	0	0	0	0	0	0	0	0	0	1	5	1	1	1	1	1	1	1	5	1	1	2	1	1	4	1	1	2	1	1	5	1
1638	37	3	1	3	2	2	0	0	0	0	0	0	0	0	0	0	0	0	0	0	0	0	0	0	0	0	1	1	1	1	1	1	1	1	1	4	1	1	1	1	1	4	1	1	2	1	1	4	1
1639	32	2	2	3	2	2	0	0	0	0	0	0	0	0	0	0	0	0	0	0	0	0	0	0	0	0	1	1	1	1	1	1	1	1	1	5	1	1	1	1	1	5	1	1	1	1	1	5	1
1640	60	5	2	1	1	3	0	0	0	0	0	0	0	0	0	0	0	0	0	0	0	0	0	0	0	0	1	1	1	1	1	1	1	1	1	5	1	1	1	1	1	4	1	1	1	1	1	5	1
1642	57	5	2	1	1	3	0	0	0	0	0	0	0	0	0	0	0	0	0	0	0	0	0	0	0	0	1	1	1	1	1	1	1	1	1	5	1	1	1	1	1	5	1	1	1	1	1	5	1
1643	28	2	2	3	3	2	0	0	0	0	0	0	0	0	0	0	0	0	0	0	0	0	0	0	0	0	1	1	1	1	1	1	1	1	1	5	1	1	1	1	1	5	1	1	1	1	1	5	1
1644	37	3	1	3	2	2	0	0	0	0	0	0	0	0	0	0	0	0	0	0	0	0	0	0	0	0	1	2	1	1	2	1	2	1	1	3	1	1	2	1	1	4	1	1	2	1	1	4	1
1645	39	3	2	1	2	3	0	0	0	0	0	0	0	0	0	0	0	0	0	0	0	0	0	0	0	0	1	1	1	1	1	1	1	1	1	4	1	1	1	1	1	4	1	1	2	1	1	4	1
1646	66	6	2	2	1	2	0	0	0	0	0	0	0	0	0	0	0	0	0	0	0	0	0	0	0	0	1	1	1	1	1	1	1	1	1	5	1	1	1	1	1	5	1	1	1	1	1	5	1
1676	40	3	2	1	2	3	0	0	0	0	0	0	0	0	0	0	0	0	0	0	0	0	0	0	0	0	1	1	2	1	1	1	1	1	1	5	1	1	2	1	1	5	1	1	2	1	1	4	1
1677	39	3	2	1	2	3	0	0	0	0	0	0	0	0	0	0	0	0	0	0	0	0	0	0	0	0	1	2	3	1	2	1	2	1	1	4	1	1	2	1	1	4	1	1	2	1	1	4	1
1680	39	3	2	1	2	3	0	0	0	0	0	0	0	0	0	0	0	0	0	0	0	0	0	0	0	0	1	2	1	1	2	1	1	1	1	5	1	1	1	1	1	5	1	1	2	1	1	5	1
1682	20	1	2	3	2	2	0	0	0	0	0	0	0	0	0	0	0	0	0	0	0	0	0	0	0	0	1	1	1	1	1	1	1	1	1	4	1	1	1	1	1	4	1	-1	2	1	-1	4	1
1690	42	3	1	3	3	3	0	0	0	0	0	0	0	0	0	0	0	0	0	0	0	0	0	0	0	0	1	1	1	1	2	1	1	2	1	5	1	1	1	1	1	5	1	1	1	1	1	5	1
1696	31	2	1	1	2	3	0	0	0	0	0	0	0	0	0	0	0	0	0	0	0	0	0	0	0	0	1	1	1	1	1	1	1	1	1	5	1	1	1	1	1	5	1	1	1	1	1	5	1
1699	31	2	2	1	2	3	0	0	0	0	0	0	0	0	0	0	0	0	0	0	0	0	0	0	0	0	1	1	1	1	1	1	1	1	1	5	1	1	1	1	1	4	1	1	1	1	1	5	1
1700	15	1	1	3	4	2	0	0	0	0	0	0	0	0	0	0	0	0	0	0	0	0	0	0	0	0	1	1	1	1	1	1	1	1	1	5	1	1	1	1	1	4	1	1	1	1	1	5	1
1751	55	5	2	4	2		0	0	0	0	0	0	0	0	0	0	0	0	0	0	0	0	0	0	0	0	1	2	1	1	2	1	1	1	1	4	1	1	2	1	1	4	1	1	2	1	1	4	1
1768	33	2	2	4	2		0	0	0	0	0	0	0	0	0	0	0	0	0	0	0	0	0	0	0	0	1	2	1	1	2	1	1	1	1	4	1	1	2	1	1	4	1	1	2	1	1	4	1
1784	55	5	1	4	1	2	0	0	0	0	0	0	0	0	0	0	0	0	0	0	0	0	0	0	0	0	1	1	1	1	2	1	1	1	1	1	1	1	1	1	1	5	1	1	2	1	1	5	1
1814	54	4	1	4	1	2	0	0	0	0	0	0	0	0	0	0	0	0	0	0	0	0	0	0	0	0	1	1	1	1	3	-1	2	1	1	3	1	1	1	1	1	3	1	1	1	1	1	3	1
1815	32	2	1	3	2	3	0	0	0	0	0	0	0	0	0	0	0	0	0	0	0	0	0	0	0	0	1	1	1	1	1	1	1	1	1	5	1	1	1	1	1	4	1	1	1	1	1	5	1
1816	72	6	1	5	1	1	0	0	0	0	0	0	0	0	0	0	0	0	0	0	0	0	0	0	0	0	1	1	1	1	1	1	2	1	1	3	1	1	2	1	1	3	1	1	2	1	1	3	1
1817	43	3	1	1	2	3	0	0	0	0	0	0	0	0	0	0	0	0	0	0	0	0	0	0	0	0	1	1	1	1	1	1	1	1	1	5	1	1	1	1	1	4	1	1	1	1	1	5	1
1818	37	3	2	1	2	3	0	0	0	0	0	0	0	0	0	0	0	0	0	0	0	0	0	0	0	0	1	1	1	1	1	1	1	1	1	5	1	1	1	1	1	4	1	1	1	1	1	5	1
1820	16	1	1	3	4	3	0	0	0	0	0	0	0	0	0	0	0	0	0	0	0	0	0	0	0	0	1	5	1	1	1	1	1	1	1	5	1	1	1	1	1	4	1	1	1	1	1	5	1
1827	50	4	1	1	2	3	0	0	0	0	0	0	0	0	0	0	0	0	0	0	0	0	0	0	0	0	1	1	1	1	1	1	2	1	1	1	1	1	1	1	1	5	1	1	1	1	1	5	1
1841	47	4	2	3	2	3	0	0	0	0	0	0	0	0	0	0	0	0	0	0	0	0	0	0	0	0	1	1	1	1	1	1	1	1	1	5	1	1	1	1	1	5	1	1	1	1	1	5	1
1842	45	4	1	4	2	2	0	0	0	0	0	0	0	0	0	0	0	0	0	0	0	0	0	0	0	0	1	1	1	1	1	1	1	1	1	5	1	1	1	1	1	5	1	1	1	1	1	5	1
1858	57	5	1	4	2	3	0	0	0	0	0	0	0	0	0	0	0	0	0	0	0	0	0	0	0	0	1	1	1	1	1	1	1	1	1	1	1	1	1	1	1	5	1	1	1	1	1	5	1
1878	21	1	2	3	2	2	0	0	0	0	0	0	0	0	0	0	0	0	0	0	0	0	0	0	0	0	1	1	1	1	2	1	2	1	1	2	1	1	1	1	1	4	1	1	2	1	1	3	1
1988	38	3	2	4	2	1	0	0	0	0	0	0	0	0	0	0	0	0	0	0	0	0	0	0	0	0	1	2	1	1	2	1	2	1	1	4	1	1	2	1	1	4	1	1	2	1	1	4	1
1998	52	4	2	4	2	1	0	0	0	0	0	0	0	0	0	0	0	0	0	0	0	0	0	0	0	0	1	2	1	1	2	1	1	1	1	4	1	1	2	1	1	3	1	1	1	1	1	3	1
2005	42	3	1	3	3	3	0	0	0	0	0	0	0	0	0	0	0	0	0	0	0	0	0	0	0	0	1	1	1	1	2	1	1	1	1	5	1	1	1	1	1	5	1	1	1	1	1	5	1
2016	29	2	2	3	2	2	0	0	0	0	0	0	0	0	0	0	0	0		0	0	0	0	0	0	0	1	1	1	1	1	1	1	1	1	5	1	1	1	1	1	4	1	1	1	1	1	4	1
2066	56	5	1	1	2	2	0	0	0	0	0	0	0	0	0	0	0	0	0	0	0	0	0	0	0	0	1	1	1	1	2	1	2	1	1	5	1	1	1	1	1	4	1	1	2	1	1	5	1
2067	57	5	2	1	2	2	0	0	0	0	0	0	0	0	0	0	0	0	0	0	0	0	0	0	0	0	1	2	1	1	1	1	1	1	1	1	1	1	1	1	1	4	1	1	2	1	1	4	1
2068	50	4	2	1	2	3	0	0	0	0	0	0	0	0	0	0	0	0	0	0	0	0	0	0	0	0	1	1	1	1	1	1	1	1	1	1	1	1	5	1	1	4	1	1	2	1	1	4	1
2070	29	2	1	3	3	3	0	0	0	0	0	0	0	0	0	0	0	0	0	0	0	0	0	0	0	0	1	1	1	1	1	1	1	1	1	5	1	1	2	3	1	5	1	1	2	1	1	4	1
2074	49	4	2	1	2	2	0	0	0	0	0	0	0	0	0	0	0	0	0	0	0	0	0	0	0	0	1	2	1	1	2	1	2	1	1	1	1	1	2	1	1	4	1	1	2	1	1	4	1
2104	71	6	2	1	2	2	0	0	0	0	0	0	0	0	0	0	0	0	0	0	0	0	0	0	0	0	1	1	1	1	3	1	1	1	1	1	1	1	1	1	1	5	1	1	1	1	1	5	1
2108	76	7	2	5	1	2	0	0	0	0	0	0	0	0	0	0	0	0	0	0	0	0	0	0	0	0	1	1	1	1	1	1	1	1	1	3	1	1	1	1	1	5	1	1	1	1	1	4	1
2181	55	5	1	1	2	3	0	0	0	0	0	0	0	0	0	0	0	0	0	0	0	0	0	0	0	0	1	1	1	1	3	1	2	1	1	1	1	1	1	1	1	4	1	1	2	1	1	1	1
2262	25	2	1	3	2	3	0	0	0	0	0	0	0	0	0	0	0	0	0	0	0	0	0	0	0	0	1	1	1	1	1	1	1	1	1	5	1	1	1	1	1	5	1	1	1	1	1	5	1
2343	78	7	2	1	2	2	0	0	0	0	0	0	0	0	0	0	0	0	0	0	0	0	0	0	0	0	3	1	1	1	1	3	1	1	1	5	1	1	1	1	1	4	1	1	1	1	1	5	1
2407	34	2	2	1	3	3	0	0	0	0	0	0	0	0	0	0	0	0	0	0	0	0	0	0	0	0	1	1	2	1	1	1	1	1	1	4	1	1	2	1	1	4	1	1	1	1	1	4	1
2492	29	2	1	1	2	2	0	0	0	0	0	0	0	0	0	0	0	0	0	0	0	0	0	0	0	0	1	1	1	1	1	1	1	1	1	3	1	1	1	1	1	4	1	1	1	1	1	4	1
529	71	6	1	4	3	3	1	0	0	0	1	0	0	0	0	0	2	1	0	1	1	0	2	1	1	2	1	1	1	1	4	1	1	1	1	2	1	1	1	1	1	4	1	1	3	1	1	4	1
738	44	3	1	3	2	3	0	0	0	1	0	1	0	0	0	0	2	1	0	1	1	1	2	1	0	2	1	1	1	1	1	1	1	1	1	5	1	1	1	1	1	5	1	1	1	1	1	5	1
832	32	2	1	1	3	3	1	0	0	0	1	0	0	0	0	0	0	1	0	2	1	0	1	2	2	2	1	1	2	1	1	1	2	1	1	3	1	1	3	1	1	4	1	1	2	1	1	4	1
984	25	2	2	3	2	1	0	0	1	0	0	1	0	0	0	0	2	0	0	1	2	0	3	0	0	3	1	1	1	1	2	1	2	1	1	4	1	1	2	3	1	4	1	1	2	1	1	4	1
1349	45	4	1	1	2	2	0	0	1	0	0	1	0	0	1	1	2	2	0	0	1	1	1	0	0	2	1	1	1	1	1	1	2	1	1	3	1	1	1	1	1	4	1	1	1	1	1	4	1
1357	20	1	1	3	2	3	1	0	0	0	1	0	0	0	1	0	2	1	1	1	2	0	2	0	0	1	-1	1	3	1	2	1	2	1	1	2	1	1	1	2	1	3	1	1	2	1	1	3	1
1800	56	5	2	1	2	3	1	0	0	0	1	0	0	0	0	0	2	1	0	1	1	0	2	1	1	2	1	1	2	1	2	1	2	1	1	3	1	1	2	2	1	3	1	1	2	1	1	4	1
1907	34	2	1	4	1	2	1	0	0	0	1	0	0	0	0	0	2	1	1	1	1	0	3	1	0	1	1	1	3	3	1	1	1	1	1	2	2	1	2	2	1	3	1	1	2	1	1	4	1
2127	64	5	2	5	2	1	0	0	1	0	0	1	0	0	0	0	2	0	0	3	1	0	2	0	0	3	1	1	1	1	1	1	1	1	1	5	1	1	1	2	1	5	1	1	1	1	1	5	1
2175	81	7	2	4	3	1	0	1	0	0	1	0	0	0	0	0	0	0	0	3	1	2	4	0	0	1	1	1	1	1	1	1	5	1	1	1	1	1	1	1	1	5	1	1	1	1	1	5	1
2264	66	6	2	1	2	2	0	0	1	0	0	1	0	0	0	2	2	0	0	0	2	1	0	0	2	2	1	1	1	1	1	1	1	1	1	1	1	1	1	1	1	4	1	1	2	1	1	4	1
2283	49	4	1	4	2	2	0	0	1	0	0	1	0	0	0	0	4	0	0	0	0	0	3	0	0	4	1	1	3	1	3	1	3	3	1	3	1	3	3	3	1	4	1	1	2	1	1	4	1
2466	16	1	2	3	4	3	1	0	0	0	1	0	0	0	0	0	0	1	1	0	3	1	2	1	0	2	1	1	1	1	1	1	1	1	1	4	1	1	2	3	1	3	1	1	1	1	1	4	1
64	26	2	1	3	2	1	1	0	0	0	1	0	0	0	0	1	0	1	1	1	1	0	1	0	1	0	1	1	3	1	1	1	1	1	1	5	1	1	2	1	1	5	1	1	1	1	1	5	1
120	15	1	2	3	4	3	1	0	0	0	1	0	0	0	0	2	2	0	0	0	0	0	0	1	2	0	1	1	1	1	5	1	1	1	1	1	1	1	1	1	1	5	1	1	1	1	1	5	1
350	48	4	2	1	2	2	0	0	1	0	0	1	0	0	0	0	1	0	0	0	0	0	2	1	1	2	1	1	1	1	1	1	1	1	1	4	1	1	2	1	1	4	1	1	2	1	1	4	1
414	68	6	1	5	2	2	1	0	0	0	1	0	0	0	0	1	0	0	0	0	1	1	2	0	1	1	1	5	1	1	2	1	1	1	1	2	1	1	1	1	1	5	1	1	1	1	1	5	1
557	50	4	2	4	1	2	0	1	0	0	1	0	0	0	0	2	0	1	2	0	0	0	2	0	0	0	1	1	1	1	1	1	1	1	1	4	1	1	1	1	1	5	1	1	1	1	1	5	1
630	62	5	1	1	2	2	1	0	0	0	1	0	0	0	0	0	0	1	0	0	0	0	3	0	0	3	1	1	2	1	1	1	2	1	1	3	1	1	2	1	1	5	1	1	2	1	1	4	1
1134	71	6	2	5	1	2	0	0	0	1	0	1	0	0	0	0	0	1	0	2	0	0	1	1	1	1	2	1	2	1	1	1	1	1	1	5	1	1	1	2	1	5	1	1	1	1	1	5	1
1135	25	2	1	3	2	2	1	0	0	0	1	0	0	0	0	0	0	1	0	1	1	0	1	1	1	1	1	1	1	1	1	1	1	1	1	4	1	1	1	2	1	4	1	1	1	1	1	4	1
1175	51	4	1	1	2		0	0	1	0	0	1	0	0	0	0	0	0	0	1	1	0	0	1	1	3	1	1	1	1	1	1	1	1	1	3	1	1	1	1	1	4	1	1	2	1	1	5	1
1395	55	5	2	4	2	3	0	0	1	0	0	1	0	0	0	0	0	0	0	1	2	0	2	0	0	2	1	1	1	1	1	1	1	1	1	4	1	1	1	2	1	5	1	1	1	1	1	4	1
1984	15	1	1	3	4	2	1	0	0	0	1	0	0	0	0	0	1	0	0	0	0	0	0	3	2	1	1	1	1	1	1	1	1	1	1	5	1	1	1	1	1	5	1	1		1	1	5	1
1987	23	1	2	3	2	1	0	0	0	1	0	1	0	0	0	1	0	1	2	1	0	1	1	0	0	0	1	1	2	1	1	1	1	1	1	3	1	1	1	2	1	4	1	1	2	1	1	4	1
2146	53	4	1	1	2	3	0	0	1	0	0	1	0	0	0	0	2	1	0	1	1	0	1	0	0	1	1	1	1	1	1	1	1	1	1	5	1	1	1	1	1	5	1	1	1	1	1	5	1
2152	62	5	2	5	2	2	0	0	0	1	0	1	0	0	0	0	1	0	0	0	3	1	0	0	0	2	1	1	1	1	1	1	1	1	1	5	1	1	1	1	1	5	1	1	1	1	1	5	1
2200	52	4	1	4	2	3	0	0	1	0	0	1	0	0	0	0	0	0	0	2	1	0	2	0	0	2	1	1	2	1	1	1	2	1	1	4	1	2	1	1	1	5	1	1	1	1	1	4	1
2361	24	1	2	3	2		0	0	1	0	0	1	0	0	0	0	0	0	0	0	1	1	1	1		2	1	1	1	1	2	1	1	1	1	5	1	1	1	1	1	5	1	1	1	1	1	1	1
2481	35	3	2	3	2	3	0	0	1	0	0	1	0	0	0	0	1	0	0	2	3	1	0	0	0	0	3	2	1	1	1	1	1	1	1	4	1	1	2	3	1	5	1	3	2	1	1	-1	1
2486	34	2	1	1	2	2	0	0	1	0	0	1	0	0	0	0	0	0	0	0	1	0	1	1	0	4	1	1	1	1	1	1	1	1	1	5	1	2	1	1	1	4	1	1	2	1	1	4	1
23	55	5	1	3	2	2	0	0	0	0	0	0	0	0	0	0	0	0	0	0	0	0	0	0	0	1	1	1	1	1	1	1	1	1	1	5	1	1	1	1	1	5	1	1	1	1	1	5	1
33	55	5	1	1	2	3	0	0	0	0	0	0	0	0	0	0	0	0	0	0	0	0	0	0	1	0	1	1	2	1	1	2	1	1	1	3	1	2	3	1	1	4	1	1	3	1	1	4	1
92	44	3	1	4	2	3	0	0	0	0	0	0	0	0	0	0	0	0	0	0	0	0	1	0	0	0	1	1	1	1	1	1	1	1	1	4	1	1	1	1	1	4	1	1	2	1	1	4	1
301	55	5	2	1	2	3	0	0	0	0	0	0	0	0	0	0	0	0	0	0	0	0	0	0	0	1	1	1	2	1	1	1	1	1	1	4	1	1	2	1	1	4	1	1	2	1	1	4	1
345	35	3	1	3	2	3	0	0	0	0	0	0	0	0	0	0	0	0	0	0	0	0	0	0	0	1	1	1	1	1	2	1	1	1	1	4	1	1	1	1	1	4	1	1	1	1	1	5	1
360	44	3	2	1	2		0	0	0	0	0	0	0	0	0	0	0	0	0	0	0	0	0	0	0	1	1	1	2	1	1	1	1	1	1	4	1	1	2	2	1	4	1	1	2	1	1	4	1
456	92	7	1	4	1	2	0	0	0	0	0	0	0	0	0	0	0	0	0	0	0	0	0	0	0	1	4	1	1	1	1	1	1	1	1	4	1	1	1	1	1	3	1	1	1	1	1	5	1
466	19	1	1	3	2	3	0	0	0	0	0	0	0	0	0	0	0	0	0	0	0	0	1	0	0	0	1	1	1	1	1	1	1	1	1	5	1	1	1	1	1	5	1	1	1	1	1	5	1
716	28	2	1	1	2	3	0	0	0	0	0	0	0	0	0	0	0	0	0	0	0	0	0	0	1	0	1	5	1	1	1	1	1	1	1	1	1	1	2	1	1	4	1	1	2	1	1	4	1
791	72	6	2	5	2		0	0	0	0	0	0	0	0	0	0	0	0	0	0	0	0	0	0	0	1	3	1	1	1	1	1	1	1	1	2	1	1	1	1	1	5	1	1	1	1	1	5	1
812	40	3	1	1	2	3	0	0	0	0	0	0	0	0	0	0	0	0	0	0	0	0	0	0	0	1	1	1	1	1	1	1	1	1	1	5	1	1	1	1	1	5	1	1	1	1	1	5	1
892	59	5	1	1	1	3	0	0	0	0	0	0	0	0	0	0	0	0	0	0	0	0	0	0	0	1	1	1	1	1	1	1	1	1	1	5	1	1	1	1	1	4	1	1	1	1	1	4	1
1017	23	1	1	3	2	2	0	0	0	0	0	0	0	0	0	0	0	0	0	0	0	0	0	0	0	1	1	1	1	1	1	1	1	1	1	4	1	1	2	2	1	4	1	1	2	1	1	5	1
1073	74	6	2	1	1	2	0	0	0	0	0	0	0	0	1	0	0	0	0	0	0	0	0	0	0	0	2	1	1	1	2	1	1	1	1	3	1	1	2	1	1	3	1	1	3	1	1	3	1
1088	77	7	1	5	1	2	0	0	0	0	0	0	0	0	0	0	0	0	0	0	0	0	1	0	0	0	3	1	1	1	2	2	1	1	1	4	1	1	2	1	1	4	1	1	1	1	1	5	1
1153	24	1	2	3	2	2	0	0	0	0	0	0	0	0	0	0	0	0	0	0	0	0	0	0	0	1	1	1	1	1	1	1	1	1	1	5	1	1	1	1	1	5	1	1	1	1	1	5	1
1255	37	3	2	1	2	3	0	0	0	0	0	0	0	0	0	0	0	0	0	1	0	0	0	0	0	0	1	1	1	1	1	1	1	1	1	5	1	1	1	2	1	4	1	1	1	1	1	4	1
1287	30	2	1	1	2	3	0	0	0	0	0	0	0	0	0	0	0	0	0	0	0	0	0	0	1	0	1	1	1	1	1	1	2	1	1	4	1	1	1	2	1	4	1	1	1	1	1	5	1
1391	68	6	1	3	1	2	0	0	0	0	0	0	0	0	0	0	1	0	0	0	0	0	0	0	0	0	2	1	1	1	1	1	1	1	1	5	1	1	1	1	1	5	1	1	1	1	1	5	1
1542	54	4	1	1	1	3	0	0	0	0	0	0	0	0	0	0	0	0	0	0	0	0	0	0	0	1	1	5	1	1	1	1	1	1	1	4	1	1	1	1	1	4	1	1	1	1	1	4	1
1544	28	2	2	1	3	3	0	0	0	0	0	0	0	0	0	0	0	0	0	0	0	0	0	0	0	1	1	1	1	1	1	1	1	1	1	5	1	1	1	1	1	5	1	1	1	1	1	5	1
1551	39	3	2	1	1	3	0	0	0	0	0	0	0	0	0	0	0	0	0	0	0	0	0	0	0	1	1	1	1	1	1	1	1	1	1	5	1	1	1	1	1	5	1	1	1	1	1	5	1
1564	69	6	2	4	1	2	0	0	0	0	0	0	0	0	0	0	0	0	0	0	0	0	0	0	0	1	1	1	1	1	1	1	1	1	1	5	1	1	1	1	1	4	1	1	1	1	1	5	1
1565	66	6	1	1	1	2	0	0	0	0	0	0	0	0	0	0	0	0	0	0	0	0	0	0	0	1	1	1	1	1	1	1	1	1	1	5	1	1	1	1	1	5	1	1	1	1	1	5	1
1635	42	3	1	3	1	2	0	0	0	0	0	0	0	0	0	0	0	0	0	0	0	0	0	0	0	1	1	1	1	1	1	1	1	1	1	5	1	1	1	1	1	4	1	1	1	1	1	5	1
1636	35	3	2	3	2	2	0	0	0	0	0	0	0	0	0	0	0	0	0	0	0	0	0	0	0	1	1	1	1	1	1	1	1	1	1	5	1	1	1	1	1	5	1	1	1	1	1	5	1
1830	42	3	2	1	1	3	0	0	0	0	0	0	0	0	0	1	0	0	0	0	0	0	0	0	0	0	1	1	1	1	4	1	5	1	1	1	1	1	1	1	1	4	1	1	2	1	1	5	1
1835	54	4	1	1	2	3	0	0	0	0	0	0	0	0	0	0	0	0	0	0	0	0	0	0	0	1	1	1	1	1	2	1	2	1	1	5	1	1	2	1	1	4	1	1	2	1	1	4	1
1843	55	5	1	3	3	3	0	0	0	0	0	0	0	0	0	0	0	0	0	0	0	0	0	0	0	1	1	1	1	1	1	1	1	1	1	5	1	1	1	1	1	5	1	1	1	1	1	5	1
1871	36	3	1	1	2	3	0	0	0	0	0	0	0	0	0	0	0	0	0	0	0	0	0	0	0	1	1	1	1	1	5	1	2	1	1	3	1	1	2	1	1	3	1	1	1	1	1	3	1
1877	46	4	1	1	1	3	0	0	0	0	0	0	0	0	0	0	0	0	0	0	0	0	0	0	0	1	1	1	1	1	2	1	2	1	1	2	1	1	1	1	1	3	1	1	2	1	1	3	1
2387	65	6	2	1	2	2	0	0	0	0	0	0	0	0	0	0	0	0	0	0	1	0	0	0	0	0	1	1	1	1	1	1	1	1	1	1	1	1	1	1	1	5	1	1	1	1	1	5	1
34	20	1	2	3	2	2	0	0	0	0	0	0	0	0	0	0	1	0	0	0	0	0	2	2	3	2	1	1	1	1	1	1	1	1	1	3	1	1	1	1	1	3	1	1	1	1	1	5	1
220	52	4	1	1	1	3	0	0	0	0	0	0	0	0	0	0	0	1	0	0	2	1	2	1	1	2	1	2	1	1	3	1	1	1	1	1	1	1	1	2	1	5	1	1	1	1	1	5	1
221	45	4	2	1	2	3	0	0	0	0	0	0	0	0	0	0	1	0	0	0	1	1	3	0	1	3	1	1	1	1	1	1	1	1	1	1	1	1	1	1	1	5	1	1	1	1	1	3	1
233	51	4	2	1	2	3	0	0	0	0	0	0	0	0	0	0	2	1	0	1	2	0	1	0	1	2	1	1	2	1	1	1	1	1	1	2	1	1	1	1	1	4	1	1	1	1	1	5	1
287	17	1	1	3	4	3	0	0	0	0	0	0	0	0	0	0	2	1	1	2	1	0	2	0	0	1	1	1	2	1	1	1	5	1	1	4	1	1	1	2	1	4	1	1	1	1	1	4	1
388	36	3	2	1	1	3	0	0	0	0	0	0	0	0	0	0	2	0	0	2	0	0	3	0	0	3	1	1	1	1	2	1	1	1	1	5	1	1	1	2	1	4	1	1	1	1	1	4	1
391	22	1	1	3	2	2	0	0	0	0	0	0	0	0	0	0	2	1	0	0	3	0	1	0	0	3	1	1	1	1	1	1	1	1	1	5	1	1	1	1	1	5	1	1	1	1	1	5	1
396	39	3	1	1	1	3	0	0	0	0	0	0	0	0	0	0	2	0	0	1	3	0	1	0	0	3	1	1	1	1	5	1	2	1	1	5	1	1	1	1	1	4	1	1	2	1	1	4	1
448	31	2	2	1	1	3	0	0	0	0	0	0	0	0	0	1	1	1	2	1	0	1	1	0	1	1	1	1	1	1	1	1	1	1	1	4	1	1	2	2	1	4	1	1	2	1	1	4	1
590	17	1	1	3	2	3	0	0	0	0	0	0	0	0	1	0	1	0	1	1	2	1	0	1	0	2	1	2	2	1	2	1	2	1	1	2	1	1	2	1	1	4	1	1	3	1	1	4	1
594	46	4	1	3	2	3	0	0	0	0	0	0	0	0	0	0	1	0	0	1	1	0	3	1	1	2	1	2	2	1	2	1	2	1	1	4	1	2	2	3	1	4	1	1	2	1	1	3	1
732	35	3	1	3	2	3	0	0	0	0	0	0	0	0	0	0	2	0	0	0	2	1	2	1	0	2	1	1	1	1	1	1	1	1	1	2	1	1	1	1	1	5	1	1	1	1	1	5	1
818	34	2	1	1	2	3	0	0	0	0	0	0	0	0	0	0	3	1	0	1	2	0	1	1	0	1	1	1	1	1	1	1	3	1	1	5	1	1	1	1	1	5	1	1	3	1	1	5	1
858	43	3	1	3	2	3	0	0	0	0	0	0	0	0	1	0	2	0	0	2	1	0	2	0	0	2	2	2	1	1	2	1	2	1	1	4	1	1	2	2	1	3	1	1	2	1	1	4	1
864	51	4	1	3	2	2	0	0	0	0	0	0	0	0	0	0	1	2	1	2	2	0	1	0	0	1	1	2	1	1	2	2	1	1	1	-1	1	1	1	1	1	4	1	1	2	1	1	4	1
887	43	3	1	2	2	3	0	0	0	0	0	0	0	0	0	1	1	1	1	1	1	0	2	0	0	2	1	2	1	1	2	1	3	1	1	4	1	1	3	2	1	4	1	2	2	1	1	4	1
932	74	6	1	1	1	2	0	0	0	0	0	0	0	0	0	0	1	1	1	2	0	0	0	2	1	2	2	1	1	1	1	1	1	1	1	2	1	1	2	1	1	4	1	1	2	1	1	4	1
1000	58	5	2	1	2	3	0	0	0	0	0	0	0	0	0	0	1	0	0	2	2	1	2	0	0	2	1	2	1	1	1	1	1	1	1	1	1	1	1	1	1	5	1	1	1	1	1	5	1
1003	46	4	1	4	1	2	0	0	0	0	0	0	0	0	0	0	0	0	0	2	0	0	4	0	0	4	1	1	2	1	2	1	1	1	1	1	1	1	2	-1	1	4	1	1	2	1	1	4	1
1005	55	5	2	2	3		0	0	0	0	0	0	0	0	0	0	2	0	0	1	2	0	2	0	0	3	1	1	1	1	1	1	1	1	1	5	1	1	1	1	1	5	1	1	1	1	1	5	1
1013	26	2	2	3	3	3	0	0	0	0	0	0	0	0	0	1	2	1	0	1	0	0	4	0	0	1	1	1	1	3	1	1	1	1	1	2	1	1	2	2	1	3	1	1	2	1	1	3	1
1107	52	4	1	4	3		0	0	0	0	0	0	0	0	0	0	2	1	0	0	2	0	3	0	0	2	1	1	1	1	1	1	1	1	1	4	1	1	2	1	1	4	1	1	1	1	1	4	1
1181	38	3	1	3	2	2	0	0	0	0	0	0	0	0	0	0	0	1	0	2	2	0	2	0	1	2	1	2	1	1	3	1	2	1	1	4	1	1	2	1	1	4	1	1	2	1	1	3	1
1185	43	3	1	4	2	2	0	0	0	0	0	0	0	0	0	0	2	0	0	1	0	0	1	2	1	3	1	1	1	1	1	1	1	1	1	4	1	1	2	1	1	4	1	1	1	1	1	4	1
1202	32	2	2	1	1	3	0	0	0	0	0	0	0	0	0	0	2	0	0	0	3	0	3	0	0	2	1	1	1	1	1	1	1	1	1	4	1	1	1	2	1	4	1	1	1	1	1	4	1
1208	34	2	1	1	2	3	0	0	0	0	0	0	0	0	0	0	2	0	0	1	2	0	2	0	1	2	1	1	1	1	1	1	1	1	1	5	1	1	1	2	1	4	1	1	1	1	1	4	1
1241	46	4	2	1	1	3	0	0	0	0	0	0	0	0	0	0	1	1	1	1	1	0	2	1	1	1	1	1	1	2	2	1	2	1	1	1	1	1	2	2	1	4	1	1	2	1	1	4	1
1244	46	4	1	1	1	3	0	0	0	0	0	0	0	0	0	2	1	0	1	2	1	0	1	0	0	2	1	2	1	2	3	1	2	1	1	3	1	1	2	1	1	3	1	1	2	1	1	3	1
1344	28	2	2	3	1	1	0	0	0	0	0	0	0	0	0	0	2	0	0	2	2	0	0	0	2	2	1	1	1	1	1	1	1	1	1	1	1	1	1	1	1	5	1	1	1	1	1	5	1
1373	46	4	1	1	1	3	0	0	0	0	0	0	0	0	0	0	0	0	0	0	0	0	3	2	2	3	1	1	1	1	1	1	1	1	1	5	1	1	1	1	1	5	1	1	1	1	1	5	1
1383	30	2	2	1	2	3	0	0	0	0	0	0	0	0	0	0	2	1	1	0	0	1	3	0	1	1	1	1	2	1	2	1	1	1	1	4	1	1	2	1	1	4	1	5	2	1	1	5	1
1405	51	4	1	1	1	2	0	0	0	0	0	0	0	0	0	0	2	1	0	2	1	0	0	0	1	3	1	1	2	1	1	1	1	1	1	5	1	1	1	2	1	5	1	1	1	1	1	4	1
1474	78	7	1	5	2	1	0	0	0	0	0	0	0	0	0	0	1	1	0	2	2	0	0	1	1	2	2	2	2	1	2	2	1	2	1	4	1	2	1	2	1	4	1	1	2	1	1	3	1
1510	46	4	1	1	2	3	0	0	0	0	0	0	0	0	0	0	2	1	0	1		0	2	0	0	3	1	1	2	1	2	1	1	3	1	3	1	1	2	1	1	5	1	2	2	1	1	4	1
1511	65	6	1	1	2	3	0	0	0	0	0	0	0	0	1	0	1	0	0	0	1	0	3	1	1	2	1	1	1	1	2	1	2	1	1	2	1	1	3	1	1	4	1	1	2	1	1	4	1
1575	86	7	2	5	1	2	0	0	0	0	0	0	0	0	1	0	0	0	1	1	1	1	1	1	1	2	1	1	1	1	1	2	1	1	1	4	1	1	1	1	1	4	1	1	2	1	1	5	1
1709	68	6	1	1	2	2	0	0	0	0	0	0	0	0	0	0	0	0	0	3	0	0	3	0	0	4	1	1	1	1	1	1	1	1	1	5	1	1	1	1	1	4	1	1	1	1	1	4	1
1795	56	5	1	-1	3	3	0	0	0	0	0	0	0	0	0	0	2	0	0	1	1	0	3	1	0	2	2	1	1	1	1	1	1	1	1	1	1	1	1	1	1	5	1	1	1	1	1	5	1
1828	38	3	2	3	2	1	0	0	0	0	0	0	0	0	0	0	0	1	2	1	1	0	2	1	1	1	1	1	1	1	1	1	1	1	1	1	1	1	1	1	1	5	1	1	1	1	1	5	1
1883	37	3	2	4	2	1	0	0	0	0	0	0	0	0	0	0	2	0	0	0	1	0	3	0	0	4	1	1	1	1	1	1	1	1	1	5	1	1	1	1	1	5	1	1	1	1	1	5	1
1993	63	5	2	4	1	1	0	0	0	0	0	0	0	0	0	0	2	0	0	1	2	0	1	1	1	2	1	2	1	1	2	1	1	1	1	4	1	1	2	1	1	4	1	1	2	1	1	4	1
1995	58	5	2	1	1	2	0	0	0	0	0	0	0	0	0	0	2	0	0	2	2	0	0	0	2	2	2	2	2	1	2	1	2	1	1	3	1	1	3	1	1	3	1	1	3	1	1	3	1
2009	67	6	1	3	1	1	0	0	0	0	0	0	0	0	0	0	2	0	0	0	2	0	2	2	0	2	1	1	1	1	2	1	2	1	1	1	1	1	1	1	1	4	1	1	2	1	1	4	1
2020	35	3	1	3	2	2	0	0	0	0	0	0	0	0	0	0	0	0	4	4	0	0	0	0	0	2	1	3	1	1	1	1	1	1	1	5	1	1	1	1	1	3	1	1	1	1	1	2	1
2028	65	6	1	4	1	1	0	0	0	0	0	0	0	0	0	0	1	1	0	1	1	0	2	1	1	2	2	2	1	1	3	1	1	1	1	4	1	1	1	1	1	3	1	1	2	1	1	3	1
2141	25	2	2	3	1	1	0	0	0	0	0	0	0	0	0	0	0	0	0	0	4	0	2	0	0	4	1	5	1	1	1	1	1	1	1	5	1	1	1	1	1	5	1	1	5	1	1	5	1
2297	40	3	2	1	2	3	0	0	0	0	0	0	0	0	0	0	0	1	0	0	1	0	1	0	4	3	1	1	1	1	1	1	1	1	1	5	1	1	2	2	1	5	1	1	1	1	1	5	1
2298	59	5	1	3	2	2	0	0	0	0	0	0	0	0	0	0	1	0	0	0	1	0	1	3	3	1	1	1	1	3	1	1	1	1	1	5	1	1	1	1	1	4	1	1	1	1	1	4	1
2305	60	5	2	1	2	2	0	0	0	0	0	0	0	0	0	0	1	1	0	1	0	0	0	3	1	3	1	1	1	2	1	1	1	1	1	5	1	1	1	1	1	5	1	1	1	1	1	5	1
2340	68	6	2	1	2	3	0	0	0	0	0	0	0	0	0	0	2	0	0	0	1	1	2	1	1	2	1	2	1	1	2	1	1	1	1	1	1	1	1	1	1	5	1	1	1	1	1	5	1
2403	63	5	1	4	1	1	0	0	0	0	0	0	0	0	0	0	2	2	0	2	0	0	1	1	1	1	1	2	1	1	2	1	2	1	1	3	1	1	2	1	1	3	1	1	1	1	1	3	1
2431	19	1	1	3	2	3	0	0	0	0	0	0	0	0	1	1	2	0	0	2	1	0	0	0	1	2	1	1	1	1	1	1	1	1	1	2	1	1	1	1	1	5	1	1	1	1	1	5	1
2437	20	1	2	3	2	3	0	0	0	0	0	0	0	0	0	0	0	0	0	1	2	0	1	2	1	3	1	1	1	1	3	1	1	1	1	4	2	1	3	1	1	5	1	1	2	1	1	5	1
2453	81	7	1	5	2	2	0	0	0	0	0	0	0	0	0	1	1	0	0	1	2	0	2	1	0	2	3	1	1	1	1	2	1	1	1	5	1	1	1	1	1	5	1	1	1	1	1	5	1
2455	56	5	2	4	2	2	0	0	0	0	0	0	0	0	0	0	0	1	0	1	1	0	3	1	1	2	1	1	2	1	2	1	1	1	1	2	1	1	1	1	1	5	1	1	1	1	1	4	1
307	65	6	2	1	2	3	0	0	1	0	0	1	0	0	0	0	1	0	0	0	1	1	3	1	1	2	1	1	1	1	1	1	1	1	1	5	1	1	1	1	1	5	1	1	1	1	1	5	1
455	38	3	2	1	3	3	1	0	0	0	1	0	0	0	0	0	1	1	0	1	1	0	2	2	1	1	1	1	1	2	2	1	1	1	1	4	1	1	2	2	1	4	1	1	2	1	1	4	1
570	14	1	1	3	4	3	1	0	0	0	1	0	0	0	1	0	2	1	0	0	0	0	2	0	0	4	1	1	1	1	2	1	2	1	1	2	1	1	1	1	1	4	1	1	3	1	1	4	1
589	33	2	2	3	2	2	0	1	0	0	1	0	0	0	0	0	1	0	0	1	0	0	1	2	2	3	1	1	1	1	1	1	1	1	1	3	1	1	1	1	1	4	1	1	1	1	1	5	1
601	50	4	2	1	2	1	0	0	1	0	0	1	0	0	0	0	1	1	0	0	2	0	2	1	1	2	1	1	2	1	1	1	1	1	1	2	1	1	1	2	1	4	1	1	1	1	1	4	1
742	60	5	2	2	2	3	1	0	0	0	1	0	0	0	0	0	2	1	0	1	2	0	1	1	0	2	1	1	2	1	1	1	1	1	1	5	1	1	1	2	1	5	1	1	1	1	1	5	1
912	56	5	1	1	1	3	1	0	0	0	1	0	0	0	0	1	2	1	0	1	0	0	1	1	1	2	1	1	1	1	2	1	1	1	1	3	2	1	2	1	1	5	1	1	1	1	1	4	1
1025	21	1	1	3	2	3	0	0	1	0	0	1	0	0	1	0	1	0	2	1	1	0	0	1	3	0	1	1	1	1	1	1	1	1	1	4	1	1	1	1	1	4	1	1	2	1	1	4	1
1042	55	5	1	4	3	3	1	0	0	0	1	0	0	0	0	0	3	0	0	2	0	0	3	0	0	2	1	1	2	2	2	2	2	1	1	4	1	1	2	2	1	3	1	1	2	1	1	3	1
1237	52	4	1	3	2	1	1	0	0	0	1	0	0	0	0	0	1	0	0	1	1	1	2	1	1	2	1	2	1	2	2	1	2	1	1	4	1	1	1	1	1	3	1	1	2	1	1	4	1
1767	27	2	1	3	2	3	1	0	0	0	1	0	0	0	0	0	2	0	0	1	0		2	1	0	3	1	1	1	1	2	1	2	1	1	4	1	1	2	1	1	4	1	1	3	1	1	5	1
1899	77	7	1	1	1	2	0	0	1	0	0	1	0	0	0	0	2	0	1	1	1	1	2	0	0	2	3	2	1	1	2	1	2	1	1	3	1	2	1	2	1	4	1	1	2	1	1	4	1
2062	46	4	1	1	3	3	0	0	1	0	0	1	0	0	0	0	2	0	0	0	2	0	3	0	0	3	1	1	3	1	1	1	3	1	1	4	1	3	1	2	1	4	1	1	1	1	1	5	1
2191	34	2	1	3	2	1	1	0	0	0	1	0	0	0	0	0	1	0	0	0	0	0	3	2	2	2	1	2	1	1	2	1	2	1	1	3	1	1	3	1	1	3	1	1	3	1	1	3	1
2220	54	4	1	4	3	3	1	0	0	0	1	0	0	0	0	0	3	0	0	2	1	0	3	0	0	1	1	1	3	1	1	1	2	1	1	3	1	1	1	2	1	5	1	1	2	1	1	4	1
2266	55	5	1	4	1	1	0	1	0	0	1	0	0	0	0	0	0	1	1	0	1	0	2	1	2	2	1	1	1	1	1	1	1	1	1	1	1	1	1	1	1	5	1	5	1	1	1	5	1
2444	77	7	1	5	2	2	1	0	0	0	1	0	0	0	1	0	1	0	0	1	1	1	2	0	0	3	1	1	1	1	2	1	2	1	1	1	1	1	2	1	1	5	1	1	2	1	1	4	1
2491	50	4	2	1	2	2	0	0	0	1	0	1	0	0	0	0	1	1	1	1	1	1	1	2	0	1	1	2	1	1	2	1	2	1	1	3	1	1	2	1	1	4	1	4	2	1	1	4	1
392	59	5	1	1	3	3	1	0	0	0	1	0	0	0	0	0	2	0	0	1	1	0	2	0	0	2	1	1	1	1	1	1	1	1	1	5	1	1	1	1	1	5	1	1	1	1	1	5	1
1031	62	5	1	1	2	3	1	0	0	0	1	0	0	0	0	1	1	1	1	2	0	0	2	0	0	0	1	1	1	1	1	1	1	1	1	4	1	1	2	1	1	4	1	1	2	1	1	5	1
1099	37	3	1	3	2	2	0	0	1	0	0	1	0	0	0	0	1	0	0	1	2	0	1	0	0	3	1	2	1	1	1	1	2	1	1	1	1	1	2	1	1	1	1	1	2	1	1	4	1
1190	74	6	1	4	1	1	1	0	0	0	1	0	0	0	0	0	0	0	0	2	0	0	2	2	0	2	1	4	1	1	1	1	1	1	1	1	1	1	1	1	1	1	1	1	1	1	1	5	1
1253	37	3	1	1	2	3	0	0	1	0	0	1	0	0	0	2	1	1	1	1	0	0	0	0	1	1	2	2	1	1	2	1	1	1	1	4	1	1	2	1	1	4	1	1	2	1	1	4	1
416	44	3	1	1	1		0	0	0	1	0	1	0	0	0	0	1	1	0	1	1	1	3	0	0	1	1	1	1	1	1	1	1	1	1	1	1	1	1	1	1	5	1	1	1	1	1	5	1
505	46	4	2	3	2	2	1	0	0	0	1	0	0	0	0	0	0	1	0	1	2	0	2	0	1	2	1	1	1	1	3	1	1	1	1	3	1	1	2	1	1	3	1	1	2	1	1	3	1
641	20	1	1	3	2	2	0	0	1	0	0	1	0	0	0	0	2	0	0	3	1	0	0	0	0	3	1	1	1	1	2	1	1	1	1	3	1	1	3	1	1	3	1	1	3	1	1	3	1
654	66	6	1	1	1	2	1	0	0	0	1	0	0	0	0	0	1	1	0	1	1	0	1	1	2	1	1	1	1	1	1	1	1	1	1	2	1	1	1	1	1	5	1	1	2	1	1	5	1
694	33	2	1	3	2	2	0	0	0	1	0	1	0	0	1	0	1	0	0	1	0	0	1	2	0	3	1	1	1	1	2	1	2	1	1	4	1	1	1	1	1	4	1	1	2	1	1	4	1
849	31	2	1	3	2	3	0	0	1	0	0	1	0	0	0	0	0	0	1	2	0	0	2	2	1	1	1	1	1	1	1	1	1	1	1	3	1	1	1	2	1	4	1	1	3	1	1	4	1
[truncated: 3,042 more rows]
[truncated: 26 more columns]
